# Supplementary material for: Transcriptome Analysis of the Breast Muscle of Xichuan Black-Bone Chickens Under Tyrosine Supplementation Revealed the Mechanism of Tyrosine-Induced Melanin Deposition
Source: Front Genet. 2019 May 15;10:457. doi: 10.3389/fgene.2019.00457 (PMC6529781; doi:10.3389/fgene.2019.00457)
Supplement: Supplementary file 3 [file Table_3.XLSX]

## Sheet: all.counts.A_vs_E-1.edgeR_diffe
Table S3 Differentially expressed mRNAs between the Xichuan Black-bone chickens in the control group and those in test group IV.
gene id	gene name	description	GO_id	GO_term	KO_ID	KO_Description	kegg_id	kegg_term	locus	A_count	E-1_count	A_FPKM	E-1_FPKM	A	E-1	log2FC	Pvalue	Qvalue	updown
ENSGALG00000033997	ZNF800	-	-	-	-	-	-	-	1:20872801-20886900	38	100	0.561417	1.35513	0.561417	1.35513	-1.27128	0.000719254	0.021343	DOWN
ENSGALG00000041845	ZNF692	-	GO:0097159|GO:0043169|GO:0003676|GO:0046872	organic cyclic compound binding|cation binding|nucleic acid binding|metal ion binding	-	-	-	-	16:230728-236886	59	29	2.86283	1.29066	2.86283	1.29066	1.14934	0.00122608	0.0320616	UP
ENSGALG00000039155	ZHX3	-	-	-	-	-	-	-	20:5082235-5112652	165	366	2.08321	4.23842	2.08321	4.23842	-1.02472	0.000164656	0.00660059	DOWN
ENSGALG00000034999	ZHX1	-	GO:0005623|GO:0008152|GO:0009987|GO:0071704|GO:0044237|GO:0043227|GO:0006807|GO:0019222|GO:0005515|GO:0005622|GO:0000989|GO:0003700|GO:0009058|GO:0006139|GO:0043231|GO:0043169|GO:0051171|GO:0031323|GO:0044249|GO:0003712|GO:0046983|GO:0009890|GO:1901360|GO:0051252|GO:0005634|GO:0010629|GO:0010468|GO:0046982|GO:0034645|GO:0003714|GO:0010467|GO:0016070|GO:0005654|GO:0046872|GO:0031981|GO:2001141|GO:…	cell|metabolic process|cellular process|organic substance metabolic process|cellular metabolic process|membrane-bounded organelle|nitrogen compound metabolic process|regulation of metabolic process|protein binding|intracellular|transcription factor activity, transcription factor binding|transcription factor activity, sequence-specific DNA binding|biosynthetic process|nucleobase-containing compoun…	-	-	-	-	2:138093730-138096351	842	392	24.448	10.4398	24.448	10.4398	1.22762	4.88e-09	6.56e-07	UP
ENSGALG00000038782	ZC3H12D	-	-	-	-	-	-	-	3:48252752-48260674	27	74	1.16328	2.9244	1.16328	2.9244	-1.32994	0.00149312	0.0371884	DOWN
ENSGALG00000023025	ZBTB42	-	GO:0008152|GO:0016020|GO:0003824|GO:0071704|GO:0016740|GO:0097159|GO:0031224|GO:0016746|GO:0043169|GO:0003676|GO:0016021|GO:0006629|GO:0016747|GO:0046872|GO:0008374	metabolic process|membrane|catalytic activity|organic substance metabolic process|transferase activity|organic cyclic compound binding|intrinsic component of membrane|transferase activity, transferring acyl groups|cation binding|nucleic acid binding|integral component of membrane|lipid metabolic process|transferase activity, transferring acyl groups other than amino-acyl groups|metal ion binding|…	-	-	-	-	5:51775451-51776842	151	371	8.25853	18.6112	8.25853	18.6112	-1.17222	1.45e-05	0.000874563	DOWN
ENSGALG00000015094	ZBTB20	-	GO:0005623|GO:0008152|GO:0009987|GO:0016020|GO:0071704|GO:0044237|GO:0043227|GO:0006807|GO:0019222|GO:0097159|GO:0005622|GO:0003700|GO:0009058|GO:0031224|GO:0006139|GO:0043231|GO:0043169|GO:0051171|GO:0031323|GO:0003676|GO:0044249|GO:0001816|GO:0016021|GO:0001817|GO:0001819|GO:0009890|GO:1901360|GO:0000981|GO:0051252|GO:0005634|GO:0001227|GO:0000982|GO:0010629|GO:0010468|GO:0034645|GO:0032755|GO:…	cell|metabolic process|cellular process|membrane|organic substance metabolic process|cellular metabolic process|membrane-bounded organelle|nitrogen compound metabolic process|regulation of metabolic process|organic cyclic compound binding|intracellular|transcription factor activity, sequence-specific DNA binding|biosynthetic process|intrinsic component of membrane|nucleobase-containing compound m…	-	-	-	-	1:82904583-82931844	50	20	1.71005	0.627394	1.71005	0.627394	1.4466	0.000378252	0.0126861	UP
ENSGALG00000038540	ZBTB16	-	GO:0032502|GO:0032991|GO:0002376|GO:0005623|GO:0000003|GO:0008152|GO:0022414|GO:0009987|GO:0071704|GO:0044237|GO:0008283|GO:0043227|GO:0002682|GO:0006807|GO:0019953|GO:0003006|GO:0019222|GO:0050793|GO:0005515|GO:0097159|GO:0005622|GO:0007155|GO:0048856|GO:0002683|GO:0003700|GO:0009653|GO:0002684|GO:0009058|GO:0048609|GO:0043234|GO:0002520|GO:0044767|GO:0009888|GO:0006139|GO:0051301|GO:0043231|GO:…	developmental process|macromolecular complex|immune system process|cell|reproduction|metabolic process|reproductive process|cellular process|organic substance metabolic process|cellular metabolic process|cell proliferation|membrane-bounded organelle|regulation of immune system process|nitrogen compound metabolic process|sexual reproduction|developmental process involved in reproduction|regulation…	-	-	-	-	24:4467296-4538656	501	105	17.02	3.2718	17.02	3.2718	2.37908	7.23e-22	8.45e-19	UP
ENSGALG00000034265	ZAR1L	-	-	-	-	-	-	-	1:174599432-174601247	31	5	2.17918	0.322386	2.17918	0.322386	2.75692	6.16e-06	0.000407206	UP
ENSGALG00000028801	YPEL2	-	GO:0043169|GO:0046872	cation binding|metal ion binding	-	-	-	-	19:7232431-7263038	1979	849	30.6665	12.0671	30.6665	12.0671	1.34559	2.97e-11	5.86e-09	UP
ENSGALG00000011533	XRCC3	-	GO:0032991|GO:0005623|GO:0000003|GO:0008152|GO:0022414|GO:0009987|GO:0003824|GO:0050896|GO:0000150|GO:0071704|GO:0006950|GO:0036094|GO:0044237|GO:0043227|GO:0006807|GO:0016043|GO:0016787|GO:0097159|GO:0005622|GO:0051321|GO:0043234|GO:0051716|GO:0000707|GO:0006139|GO:0043231|GO:0022607|GO:0001882|GO:0006281|GO:0006996|GO:0000166|GO:0033554|GO:0009314|GO:0003676|GO:0016788|GO:0016817|GO:0007126|GO:…	macromolecular complex|cell|reproduction|metabolic process|reproductive process|cellular process|catalytic activity|response to stimulus|recombinase activity|organic substance metabolic process|response to stress|small molecule binding|cellular metabolic process|membrane-bounded organelle|nitrogen compound metabolic process|cellular component organization|hydrolase activity|organic cyclic compoun…	K10880	DNA-repair protein XRCC3[-]	gga03440	Homologous recombination - Gallus gallus (chicken)	5:50552442-50561187	521	145	8.16814	2.08512	8.16814	2.08512	1.96988	7.88e-17	3.42e-14	UP
ENSGALG00000019867	WDCP	-	GO:0023052|GO:0032991|GO:0004871|GO:0005623|GO:0009987|GO:0030054|GO:0045202|GO:0016020|GO:0005215|GO:0050896|GO:0022857|GO:0097060|GO:0022892|GO:0016043|GO:0005515|GO:0098794|GO:0071944|GO:0004872|GO:0043234|GO:0005886|GO:0031224|GO:0051716|GO:0022607|GO:0005887|GO:0043235|GO:0006810|GO:0007154|GO:0045211|GO:0030594|GO:0007165|GO:0004888|GO:0022891|GO:0016021|GO:0031226|GO:0019899|GO:0055085|GO:…	signaling|macromolecular complex|signal transducer activity|cell|cellular process|cell junction|synapse|membrane|transporter activity|response to stimulus|transmembrane transporter activity|synaptic membrane|substrate-specific transporter activity|cellular component organization|protein binding|postsynapse|cell periphery|receptor activity|protein complex|plasma membrane|intrinsic component of mem…	-	-	-	-	3:104581179-104588806	353	131	9.43625	3.21196	9.43625	3.21196	1.55476	7.22e-11	1.23e-08	UP
ENSGALG00000001626	UTS2R	-	GO:0023052|GO:0004871|GO:0005623|GO:0009987|GO:0016020|GO:0050896|GO:0071944|GO:0004872|GO:0005886|GO:0031224|GO:0051716|GO:0005887|GO:0007154|GO:0007165|GO:0004888|GO:0016021|GO:0031226|GO:0008217|GO:0007186|GO:0004930|GO:0008015|GO:0008528|GO:0035150|GO:0001604|GO:0007200|GO:0042312|GO:0050880|GO:0007218|GO:0042311	signaling|signal transducer activity|cell|cellular process|membrane|response to stimulus|cell periphery|receptor activity|plasma membrane|intrinsic component of membrane|cellular response to stimulus|integral component of plasma membrane|cell communication|signal transduction|transmembrane signaling receptor activity|integral component of membrane|intrinsic component of plasma membrane|regulation…	K04241	urotensin 2 receptor[-]	gga04080	Neuroactive ligand-receptor interaction - Gallus gallus (chicken)	18:3697635-3702015	598	116	23.528	4.18616	23.528	4.18616	2.49068	2.01e-24	4.52e-21	UP
ENSGALG00000004727	ULK2	-	GO:0023052|GO:0032502|GO:0005623|GO:0008152|GO:0009987|GO:0016020|GO:0040007|GO:0003824|GO:0050896|GO:0071704|GO:0006950|GO:0036094|GO:0044237|GO:0016049|GO:0043227|GO:0009056|GO:0048589|GO:0016740|GO:0006914|GO:0016043|GO:0009605|GO:0019222|GO:0050793|GO:0031090|GO:0097159|GO:0005622|GO:0048856|GO:0009653|GO:0040008|GO:0045926|GO:0051716|GO:0044767|GO:0048588|GO:0019538|GO:0001882|GO:0042594|GO:…	signaling|developmental process|cell|metabolic process|cellular process|membrane|growth|catalytic activity|response to stimulus|organic substance metabolic process|response to stress|small molecule binding|cellular metabolic process|cell growth|membrane-bounded organelle|catabolic process|developmental growth|transferase activity|autophagy|cellular component organization|response to external stim…	-	-	-	-	19:6806967-6840907	1727	527	42.0599	11.7723	42.0599	11.7723	1.83705	3.76e-18	2.2e-15	UP
ENSGALG00000036901	TSPAN18	-	-	-	-	-	-	-	5:22127305-22175544	134	62	10.9108	4.63044	10.9108	4.63044	1.23654	1.08e-05	0.000683389	UP
ENSGALG00000007809	TSHZ2	-	GO:0032502|GO:0005623|GO:0008152|GO:0009987|GO:0071704|GO:0044237|GO:0043227|GO:0006807|GO:0019222|GO:0005515|GO:0097159|GO:0005622|GO:0048856|GO:0044877|GO:0003700|GO:0009058|GO:0044767|GO:0003682|GO:0006139|GO:0043231|GO:0043169|GO:0051171|GO:0031323|GO:0007275|GO:0019838|GO:0003676|GO:0044249|GO:0009890|GO:1901360|GO:0019955|GO:0000981|GO:0051252|GO:0050431|GO:0005634|GO:0001227|GO:0000982|GO:…	developmental process|cell|metabolic process|cellular process|organic substance metabolic process|cellular metabolic process|membrane-bounded organelle|nitrogen compound metabolic process|regulation of metabolic process|protein binding|organic cyclic compound binding|intracellular|anatomical structure development|macromolecular complex binding|transcription factor activity, sequence-specific DNA …	-	-	-	-	20:12773674-12979150	64	31	1.26229	0.560802	1.26229	0.560802	1.17048	0.000855913	0.0242158	UP
ENSGALG00000031700	TRPS1	-	GO:0032502|GO:0032991|GO:0005623|GO:0008152|GO:0009987|GO:0048646|GO:0071704|GO:0044237|GO:0043227|GO:0006807|GO:0019222|GO:0005622|GO:0048856|GO:0000785|GO:0009653|GO:0009058|GO:0043234|GO:0044767|GO:0009888|GO:0006139|GO:0043231|GO:0005667|GO:0051171|GO:0031323|GO:0048869|GO:0048565|GO:0009887|GO:0007275|GO:0044249|GO:0035295|GO:0009890|GO:1901360|GO:0007507|GO:0000790|GO:0048468|GO:0048731|GO:…	developmental process|macromolecular complex|cell|metabolic process|cellular process|anatomical structure formation involved in morphogenesis|organic substance metabolic process|cellular metabolic process|membrane-bounded organelle|nitrogen compound metabolic process|regulation of metabolic process|intracellular|anatomical structure development|chromatin|anatomical structure morphogenesis|biosynt…	-	-	-	-	2:134923027-135090061	154	78	3.48315	1.61816	3.48315	1.61816	1.10604	3.53e-05	0.00189079	UP
ENSGALG00000003849	TRPM1	-	GO:0023052|GO:0032502|GO:0005623|GO:0009987|GO:0016020|GO:0005215|GO:0050896|GO:0051641|GO:0022857|GO:0030427|GO:0022892|GO:0016043|GO:0048856|GO:0009653|GO:0031224|GO:0051716|GO:0044767|GO:0050877|GO:0022607|GO:0019725|GO:0048869|GO:0009887|GO:0006810|GO:0007154|GO:0009314|GO:0007275|GO:0007165|GO:0042592|GO:0022891|GO:0016021|GO:0048468|GO:0048731|GO:0007423|GO:0048513|GO:0055085|GO:0007600|GO:…	signaling|developmental process|cell|cellular process|membrane|transporter activity|response to stimulus|cellular localization|transmembrane transporter activity|site of polarized growth|substrate-specific transporter activity|cellular component organization|anatomical structure development|anatomical structure morphogenesis|intrinsic component of membrane|cellular response to stimulus|single-org…	-	-	-	-	10:5621877-5662732	1	20	0.0138097	0.253325	0.0138097	0.253325	-4.19723	8.08e-05	0.00364291	DOWN
ENSGALG00000029416	TRPC6	-	-	-	-	-	-	-	1:183074878-183166584	24	4	0.609268	0.0931363	0.609268	0.0931363	2.70966	7.68e-05	0.00352362	UP
ENSGALG00000011875	TRPC3	-	GO:0005623|GO:0000003|GO:0022414|GO:0009987|GO:0016020|GO:0005215|GO:0050896|GO:0006950|GO:0036094|GO:0051641|GO:0022857|GO:0022892|GO:0019953|GO:0071944|GO:0005886|GO:0031224|GO:0032388|GO:0019725|GO:0010524|GO:0060341|GO:0005887|GO:0009566|GO:0006810|GO:0010033|GO:0042592|GO:0022891|GO:2000021|GO:0016021|GO:0031226|GO:0043270|GO:0003012|GO:0010243|GO:0055085|GO:0014898|GO:0046683|GO:0070679|GO:…	cell|reproduction|reproductive process|cellular process|membrane|transporter activity|response to stimulus|response to stress|small molecule binding|cellular localization|transmembrane transporter activity|substrate-specific transporter activity|sexual reproduction|cell periphery|plasma membrane|intrinsic component of membrane|positive regulation of intracellular transport|cellular homeostasis|po…	-	-	-	-	4:54235518-54274712	3	93	0.0643016	1.82831	0.0643016	1.82831	-4.82951	3.31e-16	1.29e-13	DOWN
ENSGALG00000034107	TRIM63	-	GO:0005623|GO:0005515|GO:0005622|GO:0043169|GO:0008092|GO:0005737|GO:0031432|GO:0046872	cell|protein binding|intracellular|cation binding|cytoskeletal protein binding|cytoplasm|titin binding|metal ion binding	-	-	-	-	23:3220329-3225445	16445	8947	529.38	264.172	529.38	264.172	1.00283	1.35e-07	1.44e-05	UP
ENSGALG00000006236	TPH1	-	GO:0032502|GO:0005623|GO:0008152|GO:0009987|GO:0003824|GO:0071704|GO:0036094|GO:0044237|GO:0006807|GO:0016491|GO:0050793|GO:0005622|GO:0009058|GO:0044767|GO:0043169|GO:1901615|GO:0006520|GO:0048869|GO:0045597|GO:0048771|GO:0044249|GO:0045595|GO:0055114|GO:1901360|GO:0016705|GO:0005737|GO:0004497|GO:0009072|GO:0045598|GO:0046849|GO:0016714|GO:0030154|GO:0042428|GO:0031406|GO:0046872|GO:0045600|GO:…	developmental process|cell|metabolic process|cellular process|catalytic activity|organic substance metabolic process|small molecule binding|cellular metabolic process|nitrogen compound metabolic process|oxidoreductase activity|regulation of developmental process|intracellular|biosynthetic process|single-organism developmental process|cation binding|organic hydroxy compound metabolic process|cellu…	K00502	tryptophan 5-monooxygenase[1.14.16.4]	gga01100|gga00380	Metabolic pathways - Gallus gallus (chicken)|Tryptophan metabolism - Gallus gallus (chicken)	5:12458129-12468744	21	71	0.825397	2.55959	0.825397	2.55959	-1.63275	0.000144046	0.00589888	DOWN
ENSGALG00000006106	TNFRSF6B	-	GO:0023052|GO:0032502|GO:0004871|GO:0002376|GO:0005623|GO:0008152|GO:0009987|GO:0016020|GO:0050896|GO:0051707|GO:0071704|GO:0006950|GO:0044237|GO:0008283|GO:0006955|GO:0009605|GO:0019222|GO:0048856|GO:0071944|GO:0004872|GO:0005886|GO:0031224|GO:0009607|GO:0051716|GO:0023051|GO:0044767|GO:0006952|GO:0010646|GO:0019538|GO:0005887|GO:0009617|GO:0009967|GO:0031323|GO:0010941|GO:0010033|GO:0007154|GO:…	signaling|developmental process|signal transducer activity|immune system process|cell|metabolic process|cellular process|membrane|response to stimulus|response to other organism|organic substance metabolic process|response to stress|cellular metabolic process|cell proliferation|immune response|response to external stimulus|regulation of metabolic process|anatomical structure development|cell peri…	K05143	tumor necrosis factor receptor superfamily member 6B[-]	gga04060	Cytokine-cytokine receptor interaction - Gallus gallus (chicken)	20:9851270-9855152	142	10	9.368	0.605103	9.368	0.605103	3.95249	1.12e-22	1.71e-19	UP
ENSGALG00000012956	TMTC1	-	GO:0016020|GO:0031224|GO:0016021	membrane|intrinsic component of membrane|integral component of membrane	-	-	-	-	1:59777130-59917023	306	131	9.11435	3.5789	9.11435	3.5789	1.34862	1.96e-08	2.53e-06	UP
ENSGALG00000008076	TMEM164	-	GO:0016020|GO:0031224|GO:0016021	membrane|intrinsic component of membrane|integral component of membrane	-	-	-	-	4:13750565-13788735	1691	405	33.3088	7.31722	33.3088	7.31722	2.18653	8.26e-24	1.39e-20	UP
ENSGALG00000010256	TIPARP	-	GO:0008152|GO:0009987|GO:0003824|GO:0071704|GO:0036094|GO:0044237|GO:0006807|GO:0016740|GO:0016787|GO:0097159|GO:0006139|GO:0043169|GO:0019538|GO:0001882|GO:0000166|GO:0016788|GO:0016772|GO:0016757|GO:1901360|GO:0016301|GO:0032549|GO:0004518|GO:0006796|GO:0043412|GO:0001883|GO:0010467|GO:0016070|GO:0016773|GO:0044267|GO:0016763|GO:0046872|GO:0017076|GO:0036211|GO:0004672|GO:0004540|GO:0046914|GO:…	metabolic process|cellular process|catalytic activity|organic substance metabolic process|small molecule binding|cellular metabolic process|nitrogen compound metabolic process|transferase activity|hydrolase activity|organic cyclic compound binding|nucleobase-containing compound metabolic process|cation binding|protein metabolic process|nucleoside binding|nucleotide binding|hydrolase activity, act…	-	-	-	-	9:22949726-22968865	3248	795	107.933	24.2316	107.933	24.2316	2.15518	2.08e-24	4.52e-21	UP
ENSGALG00000028627	TIMP3	-	GO:0023052|GO:0005576|GO:0005623|GO:0008152|GO:0009987|GO:0031012|GO:0050896|GO:0071704|GO:0044237|GO:0005615|GO:0043227|GO:0009056|GO:0030234|GO:0019222|GO:0023057|GO:0005515|GO:0005622|GO:1903561|GO:0005578|GO:0005604|GO:0051716|GO:0023051|GO:0043231|GO:0010646|GO:0019538|GO:0050790|GO:0010942|GO:0031982|GO:0009967|GO:0031323|GO:0010941|GO:0070062|GO:0010033|GO:0007154|GO:0008219|GO:0009968|GO:…	signaling|extracellular region|cell|metabolic process|cellular process|extracellular matrix|response to stimulus|organic substance metabolic process|cellular metabolic process|extracellular space|membrane-bounded organelle|catabolic process|enzyme regulator activity|regulation of metabolic process|negative regulation of signaling|protein binding|intracellular|extracellular vesicle|proteinaceous e…	-	-	-	-	1:53145365-53177923	785	422	61.2329	30.1928	61.2329	30.1928	1.0201	7.34e-07	6.59e-05	UP
ENSGALG00000028937	TIMM13	-	GO:0032991|GO:0005623|GO:0009987|GO:0005215|GO:0051641|GO:0043227|GO:0022892|GO:0016043|GO:0005622|GO:0043234|GO:0043231|GO:0043169|GO:0045184|GO:0006996|GO:0006810|GO:0008565|GO:0005758|GO:0061024|GO:0008104|GO:0005737|GO:0055085|GO:0005740|GO:0005634|GO:0046907|GO:0042719|GO:0005739|GO:0007006|GO:0072657|GO:0034613|GO:0045039|GO:0071806|GO:0005730|GO:0046872|GO:0072594|GO:0006626|GO:0015031|GO:…	macromolecular complex|cell|cellular process|transporter activity|cellular localization|membrane-bounded organelle|substrate-specific transporter activity|cellular component organization|intracellular|protein complex|intracellular membrane-bounded organelle|cation binding|establishment of protein localization|organelle organization|transport|protein transporter activity|mitochondrial intermembran…	-	-	-	-	28:615460-616038	48	21	9.06777	3.63873	9.06777	3.63873	1.31731	0.0011292	0.0300454	UP
ENSGALG00000010592	TET2	-	GO:0023052|GO:0032502|GO:0004871|GO:0002376|GO:0005623|GO:0008152|GO:0009987|GO:0016020|GO:0003824|GO:0050896|GO:0071704|GO:0036094|GO:0044237|GO:0008283|GO:0032259|GO:0043227|GO:0006807|GO:0009056|GO:0016491|GO:0016740|GO:0016043|GO:0019222|GO:0097159|GO:0005622|GO:0048856|GO:0009653|GO:0009058|GO:0004872|GO:0031224|GO:0002520|GO:0051716|GO:0044767|GO:0071774|GO:0006139|GO:0043231|GO:0043169|GO:…	signaling|developmental process|signal transducer activity|immune system process|cell|metabolic process|cellular process|membrane|catalytic activity|response to stimulus|organic substance metabolic process|small molecule binding|cellular metabolic process|cell proliferation|methylation|membrane-bounded organelle|nitrogen compound metabolic process|catabolic process|oxidoreductase activity|transfe…	-	-	-	-	4:39085986-39107244	1642	322	21.3033	3.83183	21.3033	3.83183	2.47497	9.21e-29	4.67e-25	UP
ENSGALG00000010230	TESK2	-	GO:0005623|GO:0008152|GO:0009987|GO:0003824|GO:0071704|GO:0036094|GO:0044237|GO:0043227|GO:0016740|GO:0097159|GO:0005622|GO:0043231|GO:0019538|GO:0001882|GO:0000166|GO:0016772|GO:0016301|GO:0032549|GO:0005634|GO:0006796|GO:0043412|GO:0001883|GO:0016773|GO:0044267|GO:0005654|GO:0017076|GO:0036211|GO:0031981|GO:0004672|GO:0032559|GO:0006464|GO:0016310|GO:0005524|GO:0006468	cell|metabolic process|cellular process|catalytic activity|organic substance metabolic process|small molecule binding|cellular metabolic process|membrane-bounded organelle|transferase activity|organic cyclic compound binding|intracellular|intracellular membrane-bounded organelle|protein metabolic process|nucleoside binding|nucleotide binding|transferase activity, transferring phosphorus-containin…	-	-	-	-	8:21118192-21176057	494	232	17.9518	7.73295	17.9518	7.73295	1.21504	3.23e-08	4.02e-06	UP
ENSGALG00000014428	TAPBPL	-	GO:0002376|GO:0016020|GO:0002682|GO:0005515|GO:0002683|GO:0044877|GO:0031224|GO:0019882|GO:0048002|GO:0016021|GO:0032403|GO:0002474|GO:0002590	immune system process|membrane|regulation of immune system process|protein binding|negative regulation of immune system process|macromolecular complex binding|intrinsic component of membrane|antigen processing and presentation|antigen processing and presentation of peptide antigen|integral component of membrane|protein complex binding|antigen processing and presentation of peptide antigen via MHC…	-	-	-	-	1:76879713-76888332	106	270	2.12928	4.97468	2.12928	4.97468	-1.22424	1.76e-05	0.00103027	DOWN
ENSGALG00000035993	SUOX	-	-	-	K00387	sulfite oxidase[1.8.3.1]	gga00920	Sulfur metabolism - Gallus gallus (chicken)	33:627630-629030	166	90	9.0206	4.48585	9.0206	4.48585	1.00784	9.26e-05	0.00406993	UP
ENSGALG00000010930	STK39	-	GO:0023052|GO:0004871|GO:0005623|GO:0008152|GO:0009987|GO:0016020|GO:0003824|GO:0050896|GO:0071704|GO:0006950|GO:0036094|GO:0044237|GO:0016740|GO:0009605|GO:0019222|GO:0045177|GO:0097159|GO:0005622|GO:0071944|GO:0051051|GO:0005886|GO:0051716|GO:0005057|GO:0006952|GO:0019538|GO:0001882|GO:0043271|GO:0034763|GO:0031323|GO:0006810|GO:0000166|GO:0007154|GO:0033554|GO:0007165|GO:0007586|GO:0016323|GO:…	signaling|signal transducer activity|cell|metabolic process|cellular process|membrane|catalytic activity|response to stimulus|organic substance metabolic process|response to stress|small molecule binding|cellular metabolic process|transferase activity|response to external stimulus|regulation of metabolic process|apical part of cell|organic cyclic compound binding|intracellular|cell periphery|nega…	-	-	-	-	7:19192558-19263800	23	65	1.37987	3.57679	1.37987	3.57679	-1.37413	0.00130803	0.0333998	DOWN
ENSGALG00000002893	STC2	-	GO:0023052|GO:0032502|GO:0005576|GO:0005623|GO:0008152|GO:0009987|GO:0016020|GO:0040007|GO:0003824|GO:0005215|GO:0050896|GO:0071704|GO:0006950|GO:0012505|GO:0036094|GO:0051641|GO:0044237|GO:0005615|GO:0043227|GO:0048589|GO:0022892|GO:0016043|GO:0016787|GO:0019222|GO:0050793|GO:0005515|GO:0097159|GO:0005622|GO:0071944|GO:0009058|GO:0040008|GO:0042445|GO:0005886|GO:0031224|GO:0045926|GO:0051716|GO:…	signaling|developmental process|extracellular region|cell|metabolic process|cellular process|membrane|growth|catalytic activity|transporter activity|response to stimulus|organic substance metabolic process|response to stress|endomembrane system|small molecule binding|cellular localization|cellular metabolic process|extracellular space|membrane-bounded organelle|developmental growth|substrate-spec…	-	-	-	-	13:9230034-9239581	115	29	7.52808	1.74122	7.52808	1.74122	2.11218	2.32e-10	3.67e-08	UP
ENSGALG00000000990	SRSF6	-	GO:0032502|GO:0005623|GO:0008152|GO:0009987|GO:0050896|GO:0071704|GO:0006950|GO:0036094|GO:0044237|GO:0008283|GO:0043227|GO:0006807|GO:0016043|GO:0019222|GO:0050793|GO:0097159|GO:0005622|GO:0048856|GO:0009653|GO:0044767|GO:0009888|GO:0006139|GO:0043231|GO:0022607|GO:0030323|GO:0030324|GO:0051171|GO:0031323|GO:0048869|GO:0060501|GO:0009887|GO:0010941|GO:0008284|GO:0000166|GO:0042127|GO:0008219|GO:…	developmental process|cell|metabolic process|cellular process|response to stimulus|organic substance metabolic process|response to stress|small molecule binding|cellular metabolic process|cell proliferation|membrane-bounded organelle|nitrogen compound metabolic process|cellular component organization|regulation of metabolic process|regulation of developmental process|organic cyclic compound bindi…	K12893	splicing factor, arginine/serine-rich 4/5/6[-]	gga05168|gga03040	Herpes simplex infection - Gallus gallus (chicken)|Spliceosome - Gallus gallus (chicken)	20:112210-116846	655	2098	10.1602	29.8498	10.1602	29.8498	-1.55479	1.7e-11	3.49e-09	DOWN
ENSGALG00000000583	SOX13	-	GO:0032502|GO:0002376|GO:0005623|GO:0008152|GO:0009987|GO:0071704|GO:0044237|GO:0043227|GO:0002682|GO:0006807|GO:0019222|GO:0050793|GO:0097159|GO:0005622|GO:0007155|GO:0048856|GO:0009058|GO:0002520|GO:0044767|GO:0006139|GO:0043231|GO:1903706|GO:0098609|GO:0051171|GO:0031323|GO:0048869|GO:0016337|GO:0046649|GO:0030155|GO:0007275|GO:0003676|GO:0044249|GO:0001775|GO:0045595|GO:2000026|GO:0050865|GO:…	developmental process|immune system process|cell|metabolic process|cellular process|organic substance metabolic process|cellular metabolic process|membrane-bounded organelle|regulation of immune system process|nitrogen compound metabolic process|regulation of metabolic process|regulation of developmental process|organic cyclic compound binding|intracellular|cell adhesion|anatomical structure deve…	-	-	-	-	26:1683809-1703852	20	76	0.679456	2.36817	0.679456	2.36817	-1.80132	2.16e-05	0.0012153	DOWN
ENSGALG00000015554	SORCS2	-	GO:0016020|GO:0031224|GO:0016021	membrane|intrinsic component of membrane|integral component of membrane	-	-	-	-	4:80580328-81104973	39	14	0.780319	0.256926	0.780319	0.256926	1.60271	0.000591283	0.0184843	UP
ENSGALG00000027786	SOCS3	-	GO:0023052|GO:0032502|GO:0005576|GO:0005623|GO:0008152|GO:0009987|GO:0016020|GO:0050896|GO:0071704|GO:0006950|GO:0044237|GO:0005615|GO:0009605|GO:0019222|GO:0050793|GO:0023057|GO:0005622|GO:0031224|GO:0051716|GO:0023051|GO:0044767|GO:0006952|GO:0010646|GO:0019538|GO:0031323|GO:0048869|GO:0010941|GO:0045597|GO:0010033|GO:0007154|GO:0008219|GO:0009725|GO:0009968|GO:0007165|GO:0009966|GO:0045595|GO:…	signaling|developmental process|extracellular region|cell|metabolic process|cellular process|membrane|response to stimulus|organic substance metabolic process|response to stress|cellular metabolic process|extracellular space|response to external stimulus|regulation of metabolic process|regulation of developmental process|negative regulation of signaling|intracellular|intrinsic component of membra…	K04696	suppressor of cytokine signaling 3[-]	gga05168|gga05164|gga04120|gga04910|gga04920	Herpes simplex infection - Gallus gallus (chicken)|Influenza A - Gallus gallus (chicken)|Ubiquitin mediated proteolysis - Gallus gallus (chicken)|Insulin signaling pathway - Gallus gallus (chicken)|Adipocytokine signaling pathway - Gallus gallus (chicken)	18:9931036-9933083	185	94	7.70477	3.5908	7.70477	3.5908	1.10144	1.43e-05	0.000870418	UP
ENSGALG00000046632	SLURP1	-	-	-	-	-	-	-	2:148421473-148427755	2	20	0.0774103	0.710004	0.0774103	0.710004	-3.19723	0.00041343	0.0137145	DOWN
ENSGALG00000017302	SLCO2B1	-	GO:0005623|GO:0016020|GO:0005215|GO:0022857|GO:0022892|GO:0071944|GO:0005886|GO:0031224|GO:0005887|GO:0006810|GO:0022891|GO:0016021|GO:0031226|GO:0005319|GO:0006869|GO:0015075|GO:0006811|GO:0015125|GO:0015721|GO:0015711|GO:0006820|GO:0008509|GO:0015347|GO:0008028|GO:0043252|GO:0015718|GO:0008514	cell|membrane|transporter activity|transmembrane transporter activity|substrate-specific transporter activity|cell periphery|plasma membrane|intrinsic component of membrane|integral component of plasma membrane|transport|substrate-specific transmembrane transporter activity|integral component of membrane|intrinsic component of plasma membrane|lipid transporter activity|lipid transport|ion transme…	-	-	-	-	1:196123765-196155122	119	281	4.54803	9.85047	4.54803	9.85047	-1.11495	7.52e-05	0.00346	DOWN
ENSGALG00000011405	SLC4A7	-	GO:0005623|GO:0000003|GO:0022414|GO:0009987|GO:0016020|GO:0005215|GO:0022857|GO:0043227|GO:0022892|GO:0016043|GO:0005622|GO:0051321|GO:0071944|GO:0005886|GO:0031224|GO:0043231|GO:0019725|GO:0005887|GO:0006996|GO:0006810|GO:0042592|GO:0007059|GO:0022891|GO:0016021|GO:0031226|GO:0007126|GO:1903046|GO:0007049|GO:0055085|GO:0015075|GO:0005634|GO:0006811|GO:0005694|GO:0045132|GO:0055082|GO:0048285|GO:…	cell|reproduction|reproductive process|cellular process|membrane|transporter activity|transmembrane transporter activity|membrane-bounded organelle|substrate-specific transporter activity|cellular component organization|intracellular|meiotic cell cycle|cell periphery|plasma membrane|intrinsic component of membrane|intracellular membrane-bounded organelle|cellular homeostasis|integral component of…	-	-	-	-	2:38586294-38666471	154	68	3.04764	1.23432	3.04764	1.23432	1.30397	1.75e-06	0.000138805	UP
ENSGALG00000012816	SLC22A23	-	GO:0005623|GO:0009987|GO:0016020|GO:0005215|GO:0022857|GO:0022892|GO:0071944|GO:0005886|GO:0031224|GO:0005887|GO:0006810|GO:0022891|GO:0016021|GO:0031226|GO:0055085|GO:0015075|GO:0006811|GO:0015711|GO:0006820|GO:0008509|GO:0008514	cell|cellular process|membrane|transporter activity|transmembrane transporter activity|substrate-specific transporter activity|cell periphery|plasma membrane|intrinsic component of membrane|integral component of plasma membrane|transport|substrate-specific transmembrane transporter activity|integral component of membrane|intrinsic component of plasma membrane|transmembrane transport|ion transmemb…	-	-	-	-	2:66392888-66487217	114	267	4.54875	9.77177	4.54875	9.77177	-1.10315	0.000111562	0.00476113	DOWN
ENSGALG00000004162	SLC16A6	-	GO:0005623|GO:0009987|GO:0016020|GO:0005215|GO:0022857|GO:0022892|GO:0071944|GO:0005886|GO:0031224|GO:0005887|GO:0006810|GO:0022891|GO:0016021|GO:0031226|GO:0055085|GO:0015075|GO:0006811|GO:1903825|GO:0034220|GO:0015129|GO:0098656|GO:0015711|GO:0006820|GO:0008509|GO:0035873|GO:0008028|GO:0015718|GO:0008514|GO:0035879	cell|cellular process|membrane|transporter activity|transmembrane transporter activity|substrate-specific transporter activity|cell periphery|plasma membrane|intrinsic component of membrane|integral component of plasma membrane|transport|substrate-specific transmembrane transporter activity|integral component of membrane|intrinsic component of plasma membrane|transmembrane transport|ion transmemb…	-	-	-	-	18:7872473-7878562	150	77	6.26082	2.94786	6.26082	2.94786	1.08668	4.82e-05	0.00242353	UP
ENSGALG00000007798	SHQ1	-	GO:0005623|GO:0008152|GO:0009987|GO:0003824|GO:0071704|GO:0044237|GO:0043227|GO:0006807|GO:0016740|GO:0016043|GO:1904874|GO:0019222|GO:0005622|GO:0006139|GO:0043231|GO:0022607|GO:0010942|GO:0051171|GO:0031323|GO:0010941|GO:0008219|GO:0090071|GO:1901360|GO:0006403|GO:0005737|GO:0051252|GO:0005634|GO:0008168|GO:2000233|GO:0010629|GO:0042254|GO:0010468|GO:0043067|GO:0010467|GO:0012501|GO:0016070|GO:…	cell|metabolic process|cellular process|catalytic activity|organic substance metabolic process|cellular metabolic process|membrane-bounded organelle|nitrogen compound metabolic process|transferase activity|cellular component organization|positive regulation of telomerase RNA localization to Cajal body|regulation of metabolic process|intracellular|nucleobase-containing compound metabolic process|i…	-	-	-	-	12:16512685-16531672	31	80	2.00174	4.73824	2.00174	4.73824	-1.2431	0.00174498	0.0420152	DOWN
ENSGALG00000004140	SH3BP4	-	GO:0023052|GO:0005576|GO:0005623|GO:0008152|GO:0009987|GO:0040007|GO:0050896|GO:0051641|GO:0044237|GO:0008283|GO:0016049|GO:0043227|GO:0009056|GO:0006914|GO:0016043|GO:0030234|GO:0019222|GO:0023057|GO:0005515|GO:0005622|GO:1903561|GO:0040008|GO:0045926|GO:0051716|GO:0023051|GO:0010646|GO:0050790|GO:0031982|GO:0031323|GO:0070062|GO:0010033|GO:0007154|GO:0042127|GO:0009968|GO:0007165|GO:0043086|GO:…	signaling|extracellular region|cell|metabolic process|cellular process|growth|response to stimulus|cellular localization|cellular metabolic process|cell proliferation|cell growth|membrane-bounded organelle|catabolic process|autophagy|cellular component organization|enzyme regulator activity|regulation of metabolic process|negative regulation of signaling|protein binding|intracellular|extracellula…	-	-	-	-	7:5782840-5795353	116	320	3.05053	7.71867	3.05053	7.71867	-1.33929	1.29e-06	0.000105789	DOWN
ENSGALG00000010535	SGMS2	-	GO:0005623|GO:0008152|GO:0009987|GO:0016020|GO:0003824|GO:0071704|GO:0012505|GO:0044237|GO:0042175|GO:0043227|GO:0006807|GO:0016740|GO:0031090|GO:0005622|GO:0071944|GO:0009058|GO:0005789|GO:0005886|GO:0031224|GO:0043231|GO:1901615|GO:0005783|GO:0005887|GO:0031228|GO:0044255|GO:0031301|GO:0019637|GO:0044249|GO:0016021|GO:0016772|GO:0031226|GO:0030176|GO:0006629|GO:0005794|GO:0005737|GO:0031227|GO:…	cell|metabolic process|cellular process|membrane|catalytic activity|organic substance metabolic process|endomembrane system|cellular metabolic process|nuclear outer membrane-endoplasmic reticulum membrane network|membrane-bounded organelle|nitrogen compound metabolic process|transferase activity|organelle membrane|intracellular|cell periphery|biosynthetic process|endoplasmic reticulum membrane|pl…	K04714	shingomyelin synthase[2.7.8.27]	gga01100|gga00600	Metabolic pathways - Gallus gallus (chicken)|Sphingolipid metabolism - Gallus gallus (chicken)	4:38259658-38285166	725	273	34.5836	11.9446	34.5836	11.9446	1.53373	2.38e-12	5.4e-10	UP
ENSGALG00000003701	SGMS1	-	GO:0023052|GO:0032991|GO:0005576|GO:0002376|GO:0005623|GO:0008152|GO:0009987|GO:0016020|GO:0040007|GO:0003824|GO:0005215|GO:0050896|GO:0051707|GO:0071704|GO:0006950|GO:0012505|GO:0044237|GO:0005615|GO:0006955|GO:0016049|GO:0043227|GO:0002682|GO:0006807|GO:0016740|GO:0009986|GO:0016043|GO:0009605|GO:0023057|GO:0005515|GO:0005622|GO:0003823|GO:0002684|GO:0008289|GO:0071944|GO:0009058|GO:0043234|GO:…	signaling|macromolecular complex|extracellular region|immune system process|cell|metabolic process|cellular process|membrane|growth|catalytic activity|transporter activity|response to stimulus|response to other organism|organic substance metabolic process|response to stress|endomembrane system|cellular metabolic process|extracellular space|immune response|cell growth|membrane-bounded organelle|re…	K04714	shingomyelin synthase[2.7.8.27]	gga01100|gga00600	Metabolic pathways - Gallus gallus (chicken)|Sphingolipid metabolism - Gallus gallus (chicken)	6:9714901-9791882	2129	751	43.0846	13.94	43.0846	13.94	1.62794	3.19e-15	1.1e-12	UP
ENSGALG00000015286	SESN1	-	GO:0005623|GO:0050896|GO:0006950|GO:0043227|GO:0005622|GO:0043231|GO:0006979|GO:0005634|GO:0000302|GO:1901031	cell|response to stimulus|response to stress|membrane-bounded organelle|intracellular|intracellular membrane-bounded organelle|response to oxidative stress|nucleus|response to reactive oxygen species|regulation of response to reactive oxygen species	K10141	sestrin 1/3[-]	gga04115	p53 signaling pathway - Gallus gallus (chicken)	3:67233670-67306780	27405	10148	476.344	161.788	476.344	161.788	1.5579	4.26e-15	1.44e-12	UP
ENSGALG00000028685	SEMA5A	-	GO:0005576|GO:0005623|GO:0008152|GO:0009987|GO:0016020|GO:0003824|GO:0071704|GO:0012505|GO:0036094|GO:0051641|GO:0044237|GO:0042175|GO:0043227|GO:0016740|GO:0016043|GO:0031090|GO:0005515|GO:0097159|GO:0005622|GO:1903561|GO:0009058|GO:0005789|GO:0060090|GO:0031224|GO:0043231|GO:1901615|GO:0019538|GO:0001882|GO:0005783|GO:0045185|GO:0005635|GO:0031982|GO:0006996|GO:0070062|GO:0000166|GO:0044255|GO:…	extracellular region|cell|metabolic process|cellular process|membrane|catalytic activity|organic substance metabolic process|endomembrane system|small molecule binding|cellular localization|cellular metabolic process|nuclear outer membrane-endoplasmic reticulum membrane network|membrane-bounded organelle|transferase activity|cellular component organization|organelle membrane|protein binding|organ…	-	-	-	-	2:78926050-79169210	105	40	1.65538	0.578413	1.65538	0.578413	1.51699	1.27e-06	0.000105221	UP
ENSGALG00000004420	SDK1	-	GO:0023052|GO:0032502|GO:0005576|GO:0004871|GO:0002376|GO:0005623|GO:0008152|GO:0009987|GO:0016020|GO:0050896|GO:0051707|GO:0071704|GO:0006950|GO:0044237|GO:0008283|GO:0006955|GO:0043227|GO:0016043|GO:0009605|GO:0044708|GO:0019222|GO:0050793|GO:0005515|GO:0048856|GO:1903561|GO:0071944|GO:0004872|GO:0005886|GO:0031224|GO:0009607|GO:0051716|GO:0023051|GO:0044767|GO:0006952|GO:0010646|GO:0019538|GO:…	signaling|developmental process|extracellular region|signal transducer activity|immune system process|cell|metabolic process|cellular process|membrane|response to stimulus|response to other organism|organic substance metabolic process|response to stress|cellular metabolic process|cell proliferation|immune response|membrane-bounded organelle|cellular component organization|response to external sti…	-	-	-	-	14:3530847-3889914	97	558	0.517176	2.72883	0.517176	2.72883	-2.39955	2.92e-19	2.11e-16	DOWN
ENSGALG00000043728	SCN8A	-	-	-	-	-	-	-	33:82470-121757	15	2	0.178521	0.0218318	0.178521	0.0218318	3.03159	0.00200946	0.0463978	UP
ENSGALG00000017411	RXFP3	-	GO:0023052|GO:0004871|GO:0005623|GO:0009987|GO:0016020|GO:0050896|GO:0071944|GO:0004872|GO:0005886|GO:0031224|GO:0051716|GO:0005887|GO:0007154|GO:0007165|GO:0004888|GO:0016021|GO:0031226|GO:0007186|GO:0004930|GO:0008528|GO:0007200|GO:0007218	signaling|signal transducer activity|cell|cellular process|membrane|response to stimulus|cell periphery|receptor activity|plasma membrane|intrinsic component of membrane|cellular response to stimulus|integral component of plasma membrane|cell communication|signal transduction|transmembrane signaling receptor activity|integral component of membrane|intrinsic component of plasma membrane|G-protein …	K08397	relaxin family peptide receptor 3[-]	gga04080	Neuroactive ligand-receptor interaction - Gallus gallus (chicken)	Z:10315101-10316441	23	0	1.30579	0	1.30579	0	Inf	4.11e-07	3.88e-05	UP
ENSGALG00000016400	RSAD2	-	GO:0023052|GO:0032502|GO:0002376|GO:0005623|GO:0009987|GO:0016020|GO:0003824|GO:0050896|GO:0051707|GO:0006950|GO:0012505|GO:0051641|GO:0042175|GO:0006955|GO:0043227|GO:0002682|GO:0009605|GO:0031090|GO:0005515|GO:0005622|GO:0007155|GO:0048856|GO:0002684|GO:0019867|GO:0005789|GO:0051051|GO:0002520|GO:0009607|GO:0051716|GO:0023051|GO:0044767|GO:0050778|GO:0006952|GO:0043231|GO:0051536|GO:0010646|GO:…	signaling|developmental process|immune system process|cell|cellular process|membrane|catalytic activity|response to stimulus|response to other organism|response to stress|endomembrane system|cellular localization|nuclear outer membrane-endoplasmic reticulum membrane network|immune response|membrane-bounded organelle|regulation of immune system process|response to external stimulus|organelle membr…	K15045	radical S-adenosyl methionine domain-containing protein 2[-]	gga05164	Influenza A - Gallus gallus (chicken)	3:95406461-95415464	10	108	0.151841	1.50411	0.151841	1.50411	-3.30827	3.74e-13	9.63e-11	DOWN
ENSGALG00000005140	RRAD	-	GO:0023052|GO:0005623|GO:0009987|GO:0016020|GO:0050896|GO:0036094|GO:0097159|GO:0005622|GO:0051716|GO:0001882|GO:0000166|GO:0007154|GO:0007165|GO:0035556|GO:0032549|GO:0001883|GO:0017076|GO:0007264|GO:0005525|GO:0019001	signaling|cell|cellular process|membrane|response to stimulus|small molecule binding|organic cyclic compound binding|intracellular|cellular response to stimulus|nucleoside binding|nucleotide binding|cell communication|signal transduction|intracellular signal transduction|ribonucleoside binding|purine nucleoside binding|purine nucleotide binding|small GTPase mediated signal transduction|GTP bindin…	-	-	-	-	11:11349973-11355598	1326	265	21.0665	3.86162	21.0665	3.86162	2.44767	1.46e-27	5.55e-24	UP
ENSGALG00000013651	RNF217	-	GO:0032991|GO:0005623|GO:0008152|GO:0009987|GO:0016020|GO:0003824|GO:0071704|GO:0044237|GO:0009056|GO:0016740|GO:0019222|GO:0005515|GO:0005622|GO:0043234|GO:0031224|GO:0050877|GO:0019787|GO:0043169|GO:0019538|GO:0031323|GO:0016021|GO:0000151|GO:0019899|GO:0005737|GO:0007600|GO:0032270|GO:0045732|GO:0044265|GO:0030163|GO:0043412|GO:0044267|GO:0046872|GO:0032268|GO:0036211|GO:0044390|GO:0051247|GO:…	macromolecular complex|cell|metabolic process|cellular process|membrane|catalytic activity|organic substance metabolic process|cellular metabolic process|catabolic process|transferase activity|regulation of metabolic process|protein binding|intracellular|protein complex|intrinsic component of membrane|neurological system process|ubiquitin-like protein transferase activity|cation binding|protein m…	-	-	-	-	3:60322228-60376631	46	11	2.138	0.468937	2.138	0.468937	2.1888	5.01e-06	0.000342012	UP
ENSGALG00000040648	RGS11	-	-	-	-	-	-	-	14:12289815-12294043	60	31	1.96554	0.931453	1.96554	0.931453	1.07737	0.00215189	0.0492375	UP
ENSGALG00000016954	RGCC	-	GO:0032502|GO:0040011|GO:0002376|GO:0005623|GO:0008152|GO:0009987|GO:0050896|GO:0048646|GO:0071704|GO:0006950|GO:0036094|GO:0051641|GO:0044237|GO:0008283|GO:0006955|GO:0040012|GO:0043227|GO:0044089|GO:0002682|GO:0006807|GO:0016043|GO:0048870|GO:0030234|GO:0019222|GO:0050793|GO:0005515|GO:0097159|GO:0005622|GO:0007155|GO:0048856|GO:0009653|GO:0002684|GO:0009058|GO:0051051|GO:0040013|GO:0051716|GO:…	developmental process|locomotion|immune system process|cell|metabolic process|cellular process|response to stimulus|anatomical structure formation involved in morphogenesis|organic substance metabolic process|response to stress|small molecule binding|cellular localization|cellular metabolic process|cell proliferation|immune response|regulation of locomotion|membrane-bounded organelle|positive reg…	-	-	-	-	1:165953711-165963304	79	202	14.5274	34.0715	14.5274	34.0715	-1.22978	5.15e-05	0.0025385	DOWN
ENSGALG00000002637	RBP7	-	GO:0005215|GO:0008289|GO:0006810|GO:0005501	transporter activity|lipid binding|transport|retinoid binding	-	-	-	-	21:3587310-3589014	42	17	7.8951	2.93109	7.8951	2.93109	1.42952	0.000764908	0.0223485	UP
ENSGALG00000007349	RASL12	-	GO:0023052|GO:0005623|GO:0009987|GO:0016020|GO:0050896|GO:0036094|GO:0097159|GO:0005622|GO:0051716|GO:0001882|GO:0000166|GO:0007154|GO:0007165|GO:0035556|GO:0032549|GO:0001883|GO:0017076|GO:0007264|GO:0005525|GO:0019001	signaling|cell|cellular process|membrane|response to stimulus|small molecule binding|organic cyclic compound binding|intracellular|cellular response to stimulus|nucleoside binding|nucleotide binding|cell communication|signal transduction|intracellular signal transduction|ribonucleoside binding|purine nucleoside binding|purine nucleotide binding|small GTPase mediated signal transduction|GTP bindin…	-	-	-	-	10:17793895-17798756	53	123	2.42778	5.16789	2.42778	5.16789	-1.08993	0.0015756	0.0387974	DOWN
ENSGALG00000034024	RAPGEF5	-	-	-	-	-	-	-	2:30714422-30862920	299	153	7.19221	3.37566	7.19221	3.37566	1.09126	2.54e-06	0.000195907	UP
ENSGALG00000003243	RAD54L2	-	GO:0036094|GO:0097159|GO:0001882|GO:0000166|GO:0032549|GO:0001883|GO:0017076|GO:0032559|GO:0005524	small molecule binding|organic cyclic compound binding|nucleoside binding|nucleotide binding|ribonucleoside binding|purine nucleoside binding|purine nucleotide binding|adenyl ribonucleotide binding|ATP binding	-	-	-	-	12:2636975-2674730	1761	670	23.562	8.22249	23.562	8.22249	1.51881	1.79e-13	4.86e-11	UP
ENSGALG00000039869	PYURF	-	-	-	-	-	-	-	4:35301706-35302127	6	104	1.95213	31.0354	1.95213	31.0354	-3.99079	1.06e-15	3.83e-13	DOWN
ENSGALG00000029102	PXYLP1	-	GO:0008152|GO:0009987|GO:0003824|GO:0044237|GO:0016787|GO:0016788|GO:0042578|GO:0006796|GO:0016791|GO:0016311|GO:0003993	metabolic process|cellular process|catalytic activity|cellular metabolic process|hydrolase activity|hydrolase activity, acting on ester bonds|phosphoric ester hydrolase activity|phosphate-containing compound metabolic process|phosphatase activity|dephosphorylation|acid phosphatase activity	-	-	-	-	9:6796763-6897692	19	84	0.188792	0.765557	0.188792	0.765557	-2.01971	1.22e-06	0.000101366	DOWN
ENSGALG00000038013	PTGES	-	GO:0005623|GO:0008152|GO:0009987|GO:0016020|GO:0003824|GO:0071704|GO:0012505|GO:0044237|GO:0008283|GO:0033218|GO:0043227|GO:0005622|GO:0016853|GO:0072341|GO:0009058|GO:0031224|GO:0043231|GO:0005635|GO:0044255|GO:0042127|GO:0005641|GO:0008285|GO:0044249|GO:0016021|GO:0006629|GO:0005737|GO:0043295|GO:0042277|GO:0005634|GO:0008610|GO:0050220|GO:0006631|GO:0046456|GO:0019752|GO:0006633|GO:0006693|GO:…	cell|metabolic process|cellular process|membrane|catalytic activity|organic substance metabolic process|endomembrane system|cellular metabolic process|cell proliferation|amide binding|membrane-bounded organelle|intracellular|isomerase activity|modified amino acid binding|biosynthetic process|intrinsic component of membrane|intracellular membrane-bounded organelle|nuclear envelope|cellular lipid m…	K15729	microsomal prostaglandin-E synthase 1[5.3.99.3]	gga01100|gga00590	Metabolic pathways - Gallus gallus (chicken)|Arachidonic acid metabolism - Gallus gallus (chicken)	17:6141754-6144217	13	45	2.18483	6.93681	2.18483	6.93681	-1.66675	0.00108952	0.0292975	DOWN
ENSGALG00000016358	PTCHD1	-	GO:0023052|GO:0032502|GO:0005623|GO:0009987|GO:0016020|GO:0050896|GO:0051705|GO:0048856|GO:0071944|GO:0005886|GO:0031224|GO:0051716|GO:0044767|GO:0050877|GO:0007420|GO:0007154|GO:0007275|GO:0030900|GO:0007165|GO:0021794|GO:0021536|GO:0060322|GO:0016021|GO:0048731|GO:0035176|GO:0048513|GO:0007166|GO:0050890|GO:0007399|GO:0007417|GO:0007224	signaling|developmental process|cell|cellular process|membrane|response to stimulus|multi-organism behavior|anatomical structure development|cell periphery|plasma membrane|intrinsic component of membrane|cellular response to stimulus|single-organism developmental process|neurological system process|brain development|cell communication|multicellular organism development|forebrain development|signa…	-	-	-	-	1:118434845-118464479	77	37	1.83019	0.806641	1.83019	0.806641	1.182	0.000397981	0.0132309	UP
ENSGALG00000037336	PRTG	-	-	-	-	-	-	-	10:7815470-7903310	75	23	0.589189	0.165727	0.589189	0.165727	1.82992	9.16e-07	8.05e-05	UP
ENSGALG00000006700	PROSER2	-	-	-	-	-	-	-	1:6195950-6208354	216	108	6.44122	2.95401	6.44122	2.95401	1.12466	4.8e-06	0.000332811	UP
ENSGALG00000016702	PPP2R3B	-	GO:0043169|GO:0046872|GO:0005509	cation binding|metal ion binding|calcium ion binding	K11583	serine/threonine-protein phosphatase 2A regulatory subunit B''[-]	gga04261|gga03015	Adrenergic signaling in cardiomyocytes - Gallus gallus (chicken)|mRNA surveillance pathway - Gallus gallus (chicken)	1:129990428-130041210	506	1243	14.737	33.2052	14.737	33.2052	-1.17196	8.57e-07	7.57e-05	DOWN
ENSGALG00000035913	PPP1R27	-	GO:0008152|GO:0009987|GO:0016020|GO:0003824|GO:0071704|GO:0044237|GO:0016787|GO:0019222|GO:0005515|GO:0031224|GO:0019538|GO:0050790|GO:0031323|GO:0043086|GO:0044092|GO:0016788|GO:0016021|GO:0006629|GO:0019899|GO:0042578|GO:0006796|GO:0032269|GO:0043412|GO:0044267|GO:0032268|GO:0036211|GO:0019902|GO:0051246|GO:0010923|GO:0008081|GO:0006464|GO:0010921|GO:0016311|GO:0035308|GO:0006470|GO:0035304|GO:…	metabolic process|cellular process|membrane|catalytic activity|organic substance metabolic process|cellular metabolic process|hydrolase activity|regulation of metabolic process|protein binding|intrinsic component of membrane|protein metabolic process|regulation of catalytic activity|regulation of cellular metabolic process|negative regulation of catalytic activity|negative regulation of molecular…	-	-	-	-	18:10006827-10008386	5068	2228	835.14	336.755	835.14	336.755	1.31032	3.05e-11	5.94e-09	UP
ENSGALG00000036390	PPP1R17	-	-	-	-	-	-	-	2:48651543-48669758	8	35	0.275595	1.10589	0.275595	1.10589	-2.00458	0.000883481	0.0246741	DOWN
ENSGALG00000014956	POLK	-	GO:0005623|GO:0008152|GO:0009987|GO:0003824|GO:0050896|GO:0071704|GO:0006950|GO:0044237|GO:0043227|GO:0006807|GO:0016740|GO:0097159|GO:0005622|GO:0009058|GO:0051716|GO:0006139|GO:0043231|GO:0006281|GO:0033554|GO:0003676|GO:0044249|GO:0016772|GO:1901360|GO:0019985|GO:0005634|GO:0006259|GO:0016779|GO:0006301|GO:0034645|GO:0006974|GO:0005654|GO:0006289|GO:0003677|GO:0031981|GO:0003684|GO:0006297|GO:…	cell|metabolic process|cellular process|catalytic activity|response to stimulus|organic substance metabolic process|response to stress|cellular metabolic process|membrane-bounded organelle|nitrogen compound metabolic process|transferase activity|organic cyclic compound binding|intracellular|biosynthetic process|cellular response to stimulus|nucleobase-containing compound metabolic process|intrace…	K03511	DNA polymerase kappa[2.7.7.7]	gga03460	Fanconi anemia pathway - Gallus gallus (chicken)	Z:23872296-23901621	75	236	1.86474	5.38205	1.86474	5.38205	-1.52918	2.58e-07	2.55e-05	DOWN
ENSGALG00000035493	POC1B	-	GO:0032502|GO:0005623|GO:0009987|GO:0048646|GO:0008283|GO:0016043|GO:0042995|GO:0005622|GO:0048856|GO:0009653|GO:0005929|GO:0044767|GO:0022607|GO:0048869|GO:0006996|GO:0042592|GO:0030030|GO:0005737|GO:0036064|GO:0042384|GO:0005813|GO:0070925|GO:0005814|GO:0044782|GO:0000922|GO:0001894|GO:0048858|GO:0005819|GO:0005815|GO:0030031|GO:0000902|GO:0005856|GO:0015630|GO:0001895|GO:0060271	developmental process|cell|cellular process|anatomical structure formation involved in morphogenesis|cell proliferation|cellular component organization|cell projection|intracellular|anatomical structure development|anatomical structure morphogenesis|cilium|single-organism developmental process|cellular component assembly|cellular developmental process|organelle organization|homeostatic process|ce…	-	-	-	-	1:43326703-43370334	32	105	0.571204	1.71913	0.571204	1.71913	-1.5896	1.81e-05	0.00104515	DOWN
ENSGALG00000014569	PNPLA2	-	GO:0005623|GO:0008152|GO:0009987|GO:0016020|GO:0003824|GO:0071704|GO:0044237|GO:0009056|GO:0016043|GO:0016787|GO:0019222|GO:0005622|GO:0010888|GO:0045834|GO:0031323|GO:0006996|GO:0044255|GO:0042592|GO:0010891|GO:0016788|GO:0006629|GO:0019915|GO:0005737|GO:0010883|GO:0016042|GO:0090207|GO:0016298|GO:0005829|GO:0046486|GO:0050996|GO:0050994|GO:0005811|GO:0019216|GO:0030730|GO:0034389|GO:0052689|GO:…	cell|metabolic process|cellular process|membrane|catalytic activity|organic substance metabolic process|cellular metabolic process|catabolic process|cellular component organization|hydrolase activity|regulation of metabolic process|intracellular|negative regulation of lipid storage|positive regulation of lipid metabolic process|regulation of cellular metabolic process|organelle organization|cellu…	K16816	patatin-like phospholipase domain-containing protein 2[3.1.1.3]	gga01100|gga00561	Metabolic pathways - Gallus gallus (chicken)|Glycerolipid metabolism - Gallus gallus (chicken)	5:15758209-15779721	3070	1257	152.961	57.445	152.961	57.445	1.41291	1.8e-12	4.26e-10	UP
ENSGALG00000032453	PMP2	-	GO:0005576|GO:0005623|GO:0009987|GO:0005215|GO:0050896|GO:0006950|GO:0043209|GO:0036094|GO:0043227|GO:0016043|GO:0009605|GO:0097159|GO:1903561|GO:0008289|GO:0006952|GO:0005504|GO:0031982|GO:0006810|GO:0070062|GO:0009611|GO:0061024|GO:0005496|GO:0006954|GO:0050727|GO:1903034|GO:0031406|GO:0015485	extracellular region|cell|cellular process|transporter activity|response to stimulus|response to stress|myelin sheath|small molecule binding|membrane-bounded organelle|cellular component organization|response to external stimulus|organic cyclic compound binding|extracellular vesicle|lipid binding|defense response|fatty acid binding|vesicle|transport|extracellular exosome|response to wounding|memb…	-	-	-	-	2:121965362-121969801	28	6	2.68132	0.527011	2.68132	0.527011	2.34704	8.22e-05	0.0036959	UP
ENSGALG00000035350	PMEL	-	-	-	-	-	-	-	33:612990-617697	10	92	0.164363	1.38695	0.164363	1.38695	-3.07695	6.03e-11	1.05e-08	DOWN
ENSGALG00000006473	PLXNA4	-	GO:0023052|GO:0032502|GO:0040011|GO:0032991|GO:0004871|GO:0005623|GO:0009987|GO:0016020|GO:0040007|GO:0005215|GO:0050896|GO:0022857|GO:0040012|GO:0016049|GO:0048589|GO:0022892|GO:0016043|GO:0009605|GO:0048870|GO:0050793|GO:0048856|GO:0050795|GO:0009653|GO:0071944|GO:0040008|GO:0004872|GO:0043234|GO:0005886|GO:0031224|GO:0051716|GO:0044767|GO:0048588|GO:0007420|GO:0048532|GO:0005887|GO:0021602|GO:…	signaling|developmental process|locomotion|macromolecular complex|signal transducer activity|cell|cellular process|membrane|growth|transporter activity|response to stimulus|transmembrane transporter activity|regulation of locomotion|cell growth|developmental growth|substrate-specific transporter activity|cellular component organization|response to external stimulus|cell motility|regulation of dev…	-	-	-	-	1:2317554-2737972	50	20	0.660864	0.242461	0.660864	0.242461	1.4466	0.000378252	0.0126861	UP
ENSGALG00000023395	PLIN1	-	GO:0023052|GO:0032991|GO:0005623|GO:0008152|GO:0009987|GO:0045202|GO:0050896|GO:0071704|GO:0007269|GO:0051641|GO:0044237|GO:0009056|GO:0048786|GO:0030234|GO:0019222|GO:0005515|GO:0005622|GO:0098793|GO:0008287|GO:0016079|GO:0043234|GO:0051716|GO:0023051|GO:0048791|GO:0010646|GO:0043169|GO:0019538|GO:0050790|GO:0050804|GO:0060341|GO:0031323|GO:0019208|GO:0006810|GO:0007154|GO:0032940|GO:0007165|GO:…	signaling|macromolecular complex|cell|metabolic process|cellular process|synapse|response to stimulus|organic substance metabolic process|neurotransmitter secretion|cellular localization|cellular metabolic process|catabolic process|presynaptic active zone|enzyme regulator activity|regulation of metabolic process|protein binding|intracellular|presynapse|protein serine/threonine phosphatase complex…	K08768	perilipin-1[-]	gga03320	PPAR signaling pathway - Gallus gallus (chicken)	10:12822224-12826841	68	30	1.85355	0.750042	1.85355	0.750042	1.30525	0.000167219	0.00666812	UP
ENSGALG00000042105	PLCB2	-	-	-	K05858	phosphatidylinositol phospholipase C, beta[3.1.4.11]	gga01100|gga04020|gga04621|gga04310|gga04261|gga04270|gga04916|gga04070|gga04933|gga04540|gga04912|gga00562	Metabolic pathways - Gallus gallus (chicken)|Calcium signaling pathway - Gallus gallus (chicken)|NOD-like receptor signaling pathway - Gallus gallus (chicken)|Wnt signaling pathway - Gallus gallus (chicken)|Adrenergic signaling in cardiomyocytes - Gallus gallus (chicken)|Vascular smooth muscle contraction - Gallus gallus (chicken)|Melanogenesis - Gallus gallus (chicken)|Phosphatidylinositol signa…	5:622099-658176	76	167	1.5913	3.20725	1.5913	3.20725	-1.01113	0.00145076	0.0364923	DOWN
ENSGALG00000000299	PKP1	-	GO:0005576|GO:0005623|GO:0009987|GO:0030054|GO:0016020|GO:0043227|GO:0016043|GO:0005911|GO:0005515|GO:0005622|GO:0007155|GO:1903561|GO:0071944|GO:0005886|GO:0043231|GO:0022607|GO:0098609|GO:0031982|GO:0016337|GO:0006996|GO:0070062|GO:0030057|GO:0045103|GO:0005521|GO:0045104|GO:0005634|GO:0045110|GO:0005654|GO:0007010|GO:0031981|GO:0045109	extracellular region|cell|cellular process|cell junction|membrane|membrane-bounded organelle|cellular component organization|cell-cell junction|protein binding|intracellular|cell adhesion|extracellular vesicle|cell periphery|plasma membrane|intracellular membrane-bounded organelle|cellular component assembly|cell-cell adhesion|vesicle|single organismal cell-cell adhesion|organelle organization|ex…	-	-	-	-	26:818283-850755	180	72	6.21481	2.28016	6.21481	2.28016	1.44657	7.77e-08	8.81e-06	UP
ENSGALG00000006872	PISD	-	GO:0005623|GO:0008152|GO:0009987|GO:0016020|GO:0003824|GO:0071704|GO:0016829|GO:0044237|GO:0043227|GO:0031090|GO:0005622|GO:0009058|GO:0031224|GO:0043231|GO:0019538|GO:0019866|GO:0044255|GO:0031301|GO:0019637|GO:0044249|GO:0016021|GO:0031966|GO:0006629|GO:0016830|GO:0005737|GO:0005740|GO:0032592|GO:0005634|GO:0005739|GO:0006796|GO:0051604|GO:0016831|GO:0046486|GO:0010467|GO:0008610|GO:0005743|GO:…	cell|metabolic process|cellular process|membrane|catalytic activity|organic substance metabolic process|lyase activity|cellular metabolic process|membrane-bounded organelle|organelle membrane|intracellular|biosynthetic process|intrinsic component of membrane|intracellular membrane-bounded organelle|protein metabolic process|organelle inner membrane|cellular lipid metabolic process|integral compon…	-	-	-	-	15:8980776-8995779	199	86	9.90856	3.92764	9.90856	3.92764	1.33501	2.79e-07	2.7e-05	UP
ENSGALG00000038902	PIM1	-	-	-	K04702	proto-oncogene serine/threonine-protein kinase Pim-1[2.7.11.1]	gga04933	AGE-RAGE signaling pathway in diabetic complications - Gallus gallus (chicken)	26:228879-232398	112	54	3.14873	1.39248	3.14873	1.39248	1.17711	4.93e-05	0.00244699	UP
ENSGALG00000020736	PHOSPHO2	-	GO:0008152|GO:0009987|GO:0003824|GO:0044237|GO:0016787|GO:0016788|GO:0042578|GO:0006796|GO:0016791|GO:0016311	metabolic process|cellular process|catalytic activity|cellular metabolic process|hydrolase activity|hydrolase activity, acting on ester bonds|phosphoric ester hydrolase activity|phosphate-containing compound metabolic process|phosphatase activity|dephosphorylation	K13248	pyridoxal phosphate phosphatase PHOSPHO2[3.1.3.74]	gga01100	Metabolic pathways - Gallus gallus (chicken)	7:18689715-18690449	68	165	7.0435	15.6761	7.0435	15.6761	-1.1542	0.000273289	0.00983907	DOWN
ENSGALG00000040369	PFKFB3	-	-	-	K01103	6-phosphofructo-2-kinase / fructose-2,6-biphosphatase 3&#160;[3.1.3.46]	gga00051	Fructose and mannose metabolism - Gallus gallus (chicken)	1:3543236-3579756	10131	3972	438.232	157.593	438.232	157.593	1.47549	9.98e-14	2.81e-11	UP
ENSGALG00000007403	PEBP1	-	GO:0005576|GO:0005623|GO:0043227|GO:0005515|GO:0097159|GO:0005622|GO:1903561|GO:0043231|GO:0031982|GO:0070062|GO:0003676|GO:0019899|GO:0005634|GO:0003723|GO:0019900|GO:0019901|GO:0044822	extracellular region|cell|membrane-bounded organelle|protein binding|organic cyclic compound binding|intracellular|extracellular vesicle|intracellular membrane-bounded organelle|vesicle|extracellular exosome|nucleic acid binding|enzyme binding|nucleus|RNA binding|kinase binding|protein kinase binding|poly(A) RNA binding	-	-	-	-	15:9936696-9938727	1424	3291	65.7437	139.363	65.7437	139.363	-1.08392	2.52e-06	0.000195592	DOWN
ENSGALG00000034876	PDP1	-	GO:0008152|GO:0009987|GO:0003824|GO:0071704|GO:0044237|GO:0016787|GO:0043169|GO:0019538|GO:0016788|GO:0042578|GO:0006796|GO:0043412|GO:0044267|GO:0046872|GO:0036211|GO:0016791|GO:0006464|GO:0016311|GO:0004721|GO:0006470|GO:0035970|GO:0004722	metabolic process|cellular process|catalytic activity|organic substance metabolic process|cellular metabolic process|hydrolase activity|cation binding|protein metabolic process|hydrolase activity, acting on ester bonds|phosphoric ester hydrolase activity|phosphate-containing compound metabolic process|macromolecule modification|cellular protein metabolic process|metal ion binding|protein modifica…	-	-	-	-	2:126466451-126473578	9135	4095	173.518	71.3455	173.518	71.3455	1.28219	5.62e-11	9.93e-09	UP
ENSGALG00000009700	PDK4	-	GO:0023052|GO:0005623|GO:0008152|GO:0009987|GO:0016020|GO:0003824|GO:0050896|GO:0071704|GO:0006950|GO:0036094|GO:0044237|GO:0043227|GO:0016740|GO:0009605|GO:0019222|GO:0031090|GO:0097159|GO:0005622|GO:0009058|GO:0051716|GO:0043231|GO:0006790|GO:0019538|GO:0001882|GO:0019866|GO:0042594|GO:0031323|GO:0010941|GO:0000166|GO:0010033|GO:0007154|GO:0044255|GO:0031668|GO:0033554|GO:0044262|GO:0008219|GO:…	signaling|cell|metabolic process|cellular process|membrane|catalytic activity|response to stimulus|organic substance metabolic process|response to stress|small molecule binding|cellular metabolic process|membrane-bounded organelle|transferase activity|response to external stimulus|regulation of metabolic process|organelle membrane|organic cyclic compound binding|intracellular|biosynthetic process…	-	-	-	-	2:23933443-23942823	48055	16297	981.095	305.18	981.095	305.18	1.68473	3.54e-17	1.68e-14	UP
ENSGALG00000016431	Pax5B	-	GO:0032502|GO:0005623|GO:0008152|GO:0009987|GO:0071704|GO:0044237|GO:0032259|GO:0043227|GO:0006807|GO:0016043|GO:0044708|GO:0019222|GO:0097159|GO:0005622|GO:0048856|GO:0003700|GO:0009653|GO:0009058|GO:0044767|GO:0009888|GO:0006139|GO:0043231|GO:0019538|GO:0007420|GO:0007568|GO:0051171|GO:0031323|GO:0048869|GO:0006996|GO:0009887|GO:0021670|GO:0021543|GO:0007275|GO:0030900|GO:0016570|GO:0051128|GO:…	developmental process|cell|metabolic process|cellular process|organic substance metabolic process|cellular metabolic process|methylation|membrane-bounded organelle|nitrogen compound metabolic process|cellular component organization|single-organism behavior|regulation of metabolic process|organic cyclic compound binding|intracellular|anatomical structure development|transcription factor activity, …	-	-	-	-	Z:81789479-81896738	1	15	0.0484924	0.667155	0.0484924	0.667155	-3.78219	0.00141036	0.0355855	DOWN
ENSGALG00000003689	PAPSS2	-	GO:0032502|GO:0008152|GO:0009987|GO:0003824|GO:0050896|GO:0071704|GO:0006950|GO:0036094|GO:0044237|GO:0006807|GO:0016740|GO:0097159|GO:0048856|GO:0009058|GO:0044767|GO:0006139|GO:0006790|GO:0001882|GO:0000166|GO:0007275|GO:0019637|GO:0044249|GO:0060348|GO:0009611|GO:0016772|GO:0050878|GO:1901657|GO:1901360|GO:0048731|GO:0048513|GO:0016301|GO:0001501|GO:0032549|GO:0007599|GO:0007596|GO:0009116|GO:…	developmental process|metabolic process|cellular process|catalytic activity|response to stimulus|organic substance metabolic process|response to stress|small molecule binding|cellular metabolic process|nitrogen compound metabolic process|transferase activity|organic cyclic compound binding|anatomical structure development|biosynthetic process|single-organism developmental process|nucleobase-conta…	K13811	3'-phosphoadenosine 5'-phosphosulfate synthase[2.7.1.25]	gga01100|gga00230|gga00450|gga00920	Metabolic pathways - Gallus gallus (chicken)|Purine metabolism - Gallus gallus (chicken)|Selenocompound metabolism - Gallus gallus (chicken)|Sulfur metabolism - Gallus gallus (chicken)	6:9643792-9663329	150	39	6.1695	1.47127	6.1695	1.47127	2.06809	1.49e-11	3.1e-09	UP
ENSGALG00000007886	PAMR1	-	GO:0008152|GO:0003824|GO:0071704|GO:0016787|GO:0043169|GO:0019538|GO:0017171|GO:0008233|GO:0046872|GO:0008236|GO:0006508|GO:0004252|GO:0005509|GO:0004175	metabolic process|catalytic activity|organic substance metabolic process|hydrolase activity|cation binding|protein metabolic process|serine hydrolase activity|peptidase activity|metal ion binding|serine-type peptidase activity|proteolysis|serine-type endopeptidase activity|calcium ion binding|endopeptidase activity	-	-	-	-	5:19101383-19157636	23	63	0.248801	0.625077	0.248801	0.625077	-1.32904	0.00212386	0.0486693	DOWN
ENSGALG00000031373	PADI3	-	GO:0005623|GO:0008152|GO:0009987|GO:0003824|GO:0071704|GO:0044237|GO:0006807|GO:0016787|GO:0005622|GO:0009058|GO:0043169|GO:0019538|GO:0006520|GO:0016810|GO:0044249|GO:0005737|GO:0043412|GO:0044267|GO:0016813|GO:0046872|GO:0000052|GO:0036211|GO:0008652|GO:0019240|GO:0019752|GO:0005509|GO:0004668|GO:0006464|GO:0018193|GO:0018101	cell|metabolic process|cellular process|catalytic activity|organic substance metabolic process|cellular metabolic process|nitrogen compound metabolic process|hydrolase activity|intracellular|biosynthetic process|cation binding|protein metabolic process|cellular amino acid metabolic process|hydrolase activity, acting on carbon-nitrogen (but not peptide) bonds|cellular biosynthetic process|cytoplas…	-	-	-	-	21:150867-156826	10	0	0.350359	0	0.350359	0	Inf	0.00126829	0.0327136	UP
ENSGALG00000013348	OTUD7B	-	GO:0023052|GO:0002376|GO:0005623|GO:0008152|GO:0009987|GO:0003824|GO:0050896|GO:0071704|GO:0051641|GO:0044237|GO:0006955|GO:0043227|GO:0006807|GO:0009056|GO:0016787|GO:0019222|GO:0023057|GO:0005515|GO:0005622|GO:0009058|GO:0051716|GO:0023051|GO:0006139|GO:0043231|GO:0010646|GO:0019538|GO:0001818|GO:0051171|GO:0060341|GO:1900181|GO:0031323|GO:0032880|GO:0007154|GO:0009968|GO:0032182|GO:0007165|GO:…	signaling|immune system process|cell|metabolic process|cellular process|catalytic activity|response to stimulus|organic substance metabolic process|cellular localization|cellular metabolic process|immune response|membrane-bounded organelle|nitrogen compound metabolic process|catabolic process|hydrolase activity|regulation of metabolic process|negative regulation of signaling|protein binding|intra…	-	-	-	-	25:900490-920687	938	329	20.1272	6.4752	20.1272	6.4752	1.63615	3.68e-14	1.12e-11	UP
ENSGALG00000026426	OTUD1	-	GO:0008152|GO:0009987|GO:0003824|GO:0071704|GO:0044237|GO:0016787|GO:0019538|GO:0008233|GO:0043412|GO:0044267|GO:0036211|GO:0006508|GO:0036459|GO:0006464|GO:0008234|GO:0004843|GO:0016579|GO:0070536	metabolic process|cellular process|catalytic activity|organic substance metabolic process|cellular metabolic process|hydrolase activity|protein metabolic process|peptidase activity|macromolecule modification|cellular protein metabolic process|protein modification process|proteolysis|thiol-dependent ubiquitinyl hydrolase activity|cellular protein modification process|cysteine-type peptidase activi…	-	-	-	-	2:17359379-17360962	2495	720	184.595	48.8604	184.595	48.8604	1.91762	5.9e-20	4.72e-17	UP
ENSGALG00000029837	OST4	-	-	-	-	-	-	-	3:104940625-104941375	8	43	2.11481	10.4258	2.11481	10.4258	-2.30157	6.27e-05	0.00299719	DOWN
ENSGALG00000013723	OASL	-	GO:0002376|GO:0005623|GO:0009987|GO:0016020|GO:0003824|GO:0050896|GO:0051707|GO:0006950|GO:0036094|GO:0006955|GO:0043227|GO:0016740|GO:0009605|GO:0097159|GO:0005622|GO:0009607|GO:0006952|GO:0043231|GO:0001882|GO:0051607|GO:0000166|GO:0098542|GO:0016032|GO:0003676|GO:0050792|GO:0009615|GO:0016772|GO:0005737|GO:0032549|GO:0005634|GO:0016779|GO:0001883|GO:0019079|GO:0005730|GO:0003723|GO:0017076|GO:…	immune system process|cell|cellular process|membrane|catalytic activity|response to stimulus|response to other organism|response to stress|small molecule binding|immune response|membrane-bounded organelle|transferase activity|response to external stimulus|organic cyclic compound binding|intracellular|response to biotic stimulus|defense response|intracellular membrane-bounded organelle|nucleoside …	-	-	-	-	12:3226395-3228407	36	211	1.81025	9.73187	1.81025	9.73187	-2.42653	1.4e-13	3.87e-11	DOWN
ENSGALG00000015681	NRIP1	-	GO:0032502|GO:0032991|GO:0005623|GO:0000003|GO:0008152|GO:0022414|GO:0009987|GO:0030054|GO:0048511|GO:0016020|GO:0050896|GO:0071704|GO:0044237|GO:0043227|GO:0006807|GO:0019953|GO:0003006|GO:0007623|GO:0019222|GO:0005515|GO:0097159|GO:0005622|GO:0048856|GO:0000989|GO:0000785|GO:0022602|GO:0009058|GO:0048609|GO:0043234|GO:0042698|GO:0031224|GO:0051716|GO:0044767|GO:0006139|GO:0043231|GO:0048608|GO:…	developmental process|macromolecular complex|cell|reproduction|metabolic process|reproductive process|cellular process|cell junction|rhythmic process|membrane|response to stimulus|organic substance metabolic process|cellular metabolic process|membrane-bounded organelle|nitrogen compound metabolic process|sexual reproduction|developmental process involved in reproduction|circadian rhythm|regulatio…	-	-	-	-	1:98322194-98325661	2195	1170	48.1859	23.5585	48.1859	23.5585	1.03237	1.3e-07	1.4e-05	UP
ENSGALG00000012538	NR4A2	-	GO:0023052|GO:0004871|GO:0005623|GO:0008152|GO:0009987|GO:0050896|GO:0071704|GO:0044237|GO:0043227|GO:0006807|GO:0019222|GO:0097159|GO:0005622|GO:0003700|GO:0009058|GO:0004879|GO:0004872|GO:0051716|GO:0006139|GO:0043231|GO:0043169|GO:0051171|GO:0031323|GO:0010033|GO:0007154|GO:0009725|GO:0007165|GO:0003676|GO:0044249|GO:0098531|GO:1901360|GO:0003707|GO:0000981|GO:0051252|GO:0005634|GO:0014070|GO:…	signaling|signal transducer activity|cell|metabolic process|cellular process|response to stimulus|organic substance metabolic process|cellular metabolic process|membrane-bounded organelle|nitrogen compound metabolic process|regulation of metabolic process|organic cyclic compound binding|intracellular|transcription factor activity, sequence-specific DNA binding|biosynthetic process|RNA polymerase …	-	-	-	-	7:36220884-36228064	496	175	6.34856	2.05451	6.34856	2.05451	1.62764	1.38e-12	3.32e-10	UP
ENSGALG00000017418	NPTX1	-	GO:0032502|GO:0008152|GO:0009987|GO:0003824|GO:0071704|GO:0044237|GO:0009056|GO:0016043|GO:0016787|GO:0048856|GO:0009653|GO:0044767|GO:0019538|GO:0048869|GO:0007275|GO:0060384|GO:0021675|GO:0008233|GO:0030030|GO:0048468|GO:0048731|GO:0044265|GO:0060385|GO:0030154|GO:0030163|GO:0048666|GO:0043412|GO:0000904|GO:0007399|GO:0048858|GO:0044267|GO:0031175|GO:0036211|GO:0000902|GO:0006508|GO:0036459|GO:…	developmental process|metabolic process|cellular process|catalytic activity|organic substance metabolic process|cellular metabolic process|catabolic process|cellular component organization|hydrolase activity|anatomical structure development|anatomical structure morphogenesis|single-organism developmental process|protein metabolic process|cellular developmental process|multicellular organism devel…	-	-	-	-	18:9564600-9566930	130	9	5.53837	0.351684	5.53837	0.351684	3.97711	1.14e-21	1.24e-18	UP
ENSGALG00000032957	NOCT	-	-	-	-	-	-	-	4:29428817-29433345	5112	1749	116.071	36.4248	116.071	36.4248	1.67201	1.36e-16	5.57e-14	UP
ENSGALG00000015230	NME7	-	GO:0005623|GO:0008152|GO:0009987|GO:0003824|GO:0071704|GO:0036094|GO:0044237|GO:0006807|GO:0016740|GO:0097159|GO:0005622|GO:0009058|GO:0006139|GO:0001882|GO:0000166|GO:0019637|GO:0044249|GO:0016772|GO:1901657|GO:1901360|GO:0016301|GO:0032549|GO:0009116|GO:0005813|GO:0016776|GO:0006796|GO:0001883|GO:1901137|GO:0017076|GO:0005815|GO:0005856|GO:0004550|GO:0015630|GO:0009117|GO:0032559|GO:0019205|GO:…	cell|metabolic process|cellular process|catalytic activity|organic substance metabolic process|small molecule binding|cellular metabolic process|nitrogen compound metabolic process|transferase activity|organic cyclic compound binding|intracellular|biosynthetic process|nucleobase-containing compound metabolic process|nucleoside binding|nucleotide binding|organophosphate metabolic process|cellular …	K00940	nucleoside-diphosphate kinase[2.7.4.6]	gga01100|gga00230|gga00240	Metabolic pathways - Gallus gallus (chicken)|Purine metabolism - Gallus gallus (chicken)|Pyrimidine metabolism - Gallus gallus (chicken)	1:83683837-83773394	115	60	5.08134	2.43169	5.08134	2.43169	1.06325	0.000195835	0.00753245	UP
ENSGALG00000036327	NGEF	-	GO:0023052|GO:0008152|GO:0009987|GO:0050896|GO:0005085|GO:0019222|GO:0051716|GO:0023051|GO:0010646|GO:0050790|GO:0043085|GO:0007154|GO:0007165|GO:0009966|GO:0005088|GO:0035556|GO:0005089|GO:0043087|GO:0007264|GO:0043547|GO:0051056|GO:0007265|GO:0046578|GO:0007266|GO:0035023	signaling|metabolic process|cellular process|response to stimulus|guanyl-nucleotide exchange factor activity|regulation of metabolic process|cellular response to stimulus|regulation of signaling|regulation of cell communication|regulation of catalytic activity|positive regulation of catalytic activity|cell communication|signal transduction|regulation of signal transduction|Ras guanyl-nucleotide e…	-	-	-	-	9:1052566-1088975	95	43	1.40929	0.585082	1.40929	0.585082	1.26826	4.1e-05	0.00214554	UP
ENSGALG00000008786	NBEAL1	-	GO:0005623|GO:0016020|GO:0012505|GO:0019898|GO:0008289|GO:0005543	cell|membrane|endomembrane system|extrinsic component of membrane|lipid binding|phospholipid binding	-	-	-	-	7:13740109-13819369	240	115	1.95334	0.858499	1.95334	0.858499	1.18606	1.19e-06	9.97e-05	UP
ENSGALG00000000172	MYOG	-	GO:0032502|GO:0032991|GO:0005623|GO:0008152|GO:0009987|GO:0050896|GO:0048646|GO:0071704|GO:0006950|GO:0014823|GO:0044237|GO:0008283|GO:0043227|GO:0006807|GO:0016043|GO:0032993|GO:0019222|GO:0050793|GO:0005515|GO:0097159|GO:0005622|GO:0048856|GO:0044877|GO:0003700|GO:0009653|GO:0009058|GO:0043234|GO:0051716|GO:0044767|GO:0003682|GO:0009888|GO:0006139|GO:0043231|GO:0005667|GO:1901863|GO:0051171|GO:…	developmental process|macromolecular complex|cell|metabolic process|cellular process|response to stimulus|anatomical structure formation involved in morphogenesis|organic substance metabolic process|response to stress|response to activity|cellular metabolic process|cell proliferation|membrane-bounded organelle|nitrogen compound metabolic process|cellular component organization|protein-DNA complex…	-	-	-	-	26:968610-972124	18	68	1.15353	3.997	1.15353	3.997	-1.79286	4.89e-05	0.00244596	DOWN
ENSGALG00000030985	MYH7B	-	-	-	K17751	myosin heavy chain 6/7[-]	gga04261|gga04530|gga04260	Adrenergic signaling in cardiomyocytes - Gallus gallus (chicken)|Tight junction - Gallus gallus (chicken)|Cardiac muscle contraction - Gallus gallus (chicken)	20:2722336-2748121	81	22	0.992696	0.247301	0.992696	0.247301	2.00508	7.97e-08	8.97e-06	UP
ENSGALG00000029660	MYH13	-	-	-	K10352	myosin heavy chain[-]	gga04530	Tight junction - Gallus gallus (chicken)	18:346043-384341	4975	2618	47.3443	22.8518	47.3443	22.8518	1.05088	5.06e-08	6.01e-06	UP
ENSGALG00000012783	MYBPC1	-	-	-	-	-	-	-	1:55652011-55723269	1435	746	28.3175	13.5026	28.3175	13.5026	1.06846	8.84e-08	9.73e-06	UP
ENSGALG00000002722	MST1	-	GO:0023052|GO:0032502|GO:0040011|GO:0002376|GO:0005623|GO:0008152|GO:0009987|GO:0003824|GO:0050896|GO:0071704|GO:0008283|GO:0040012|GO:0043227|GO:0002682|GO:0009605|GO:0048870|GO:0050900|GO:0016787|GO:0019222|GO:0050793|GO:0005622|GO:0048856|GO:0050795|GO:0051716|GO:0023051|GO:0044767|GO:0002685|GO:0009888|GO:0043231|GO:0010646|GO:0019538|GO:0030595|GO:0017171|GO:0010941|GO:0008284|GO:0007154|GO:…	signaling|developmental process|locomotion|immune system process|cell|metabolic process|cellular process|catalytic activity|response to stimulus|organic substance metabolic process|cell proliferation|regulation of locomotion|membrane-bounded organelle|regulation of immune system process|response to external stimulus|cell motility|leukocyte migration|hydrolase activity|regulation of metabolic proc…	-	-	-	-	12:2456733-2460894	42	106	1.17082	2.71034	1.17082	2.71034	-1.21095	0.000832786	0.0237829	DOWN
ENSGALG00000005071	MPP1	-	GO:0040011|GO:0002376|GO:0005623|GO:0009987|GO:0016020|GO:0003824|GO:0050896|GO:0040012|GO:0002682|GO:0016740|GO:0009605|GO:0048870|GO:0050900|GO:0042995|GO:0005622|GO:0050795|GO:0071944|GO:0032420|GO:0051716|GO:0002685|GO:0030595|GO:0006935|GO:0032421|GO:0005938|GO:0051270|GO:0016477|GO:0005737|GO:0050920|GO:2000145|GO:0071621|GO:0030334|GO:1902622|GO:0002688|GO:0005856|GO:0060326|GO:0030593|GO:…	locomotion|immune system process|cell|cellular process|membrane|catalytic activity|response to stimulus|regulation of locomotion|regulation of immune system process|transferase activity|response to external stimulus|cell motility|leukocyte migration|cell projection|intracellular|regulation of behavior|cell periphery|stereocilium|cellular response to stimulus|regulation of leukocyte migration|leuk…	-	-	-	-	4:2140399-2155056	2296	1235	65.0774	32.1071	65.0774	32.1071	1.01926	1.73e-07	1.8e-05	UP
ENSGALG00000001558	MOV10	-	GO:0032991|GO:0005576|GO:0005623|GO:0008152|GO:0009987|GO:0071704|GO:0044237|GO:0005615|GO:0006807|GO:0019222|GO:0097159|GO:0005622|GO:0009058|GO:1990904|GO:0006139|GO:0019538|GO:0051171|GO:0031323|GO:0003676|GO:0044249|GO:0030529|GO:0009890|GO:1901360|GO:0016458|GO:0005737|GO:0036464|GO:0006518|GO:0010629|GO:0010468|GO:0034645|GO:0031047|GO:0032269|GO:0010467|GO:0016070|GO:0044267|GO:0003723|GO:…	macromolecular complex|extracellular region|cell|metabolic process|cellular process|organic substance metabolic process|cellular metabolic process|extracellular space|nitrogen compound metabolic process|regulation of metabolic process|organic cyclic compound binding|intracellular|biosynthetic process|ribonucleoprotein complex|nucleobase-containing compound metabolic process|protein metabolic proc…	-	-	-	-	26:3544656-3550615	44	155	0.993705	3.21081	0.993705	3.21081	-1.69205	3.11e-07	2.97e-05	DOWN
ENSGALG00000013149	MOCOS	-	GO:0008152|GO:0009987|GO:0003824|GO:0071704|GO:0016829|GO:0044237|GO:0008265|GO:0048037|GO:0006807|GO:0016740|GO:0097159|GO:0009058|GO:0043169|GO:0019538|GO:0019637|GO:0044249|GO:1901360|GO:0030170|GO:0051186|GO:0006796|GO:0043545|GO:0044267|GO:0046872|GO:0006777|GO:0046914|GO:0032324|GO:0009108|GO:0030151	metabolic process|cellular process|catalytic activity|organic substance metabolic process|lyase activity|cellular metabolic process|Mo-molybdopterin cofactor sulfurase activity|cofactor binding|nitrogen compound metabolic process|transferase activity|organic cyclic compound binding|biosynthetic process|cation binding|protein metabolic process|organophosphate metabolic process|cellular biosyntheti…	-	-	-	-	2:85073411-85199421	159	73	5.58861	2.35345	5.58861	2.35345	1.24771	3.98e-06	0.000286267	UP
ENSGALG00000041093	MMP24	-	GO:0032502|GO:0005576|GO:0005623|GO:0008152|GO:0009987|GO:0016020|GO:0003824|GO:0031012|GO:0050896|GO:0071704|GO:0012505|GO:0043227|GO:0009605|GO:0016787|GO:0031090|GO:0005515|GO:0005622|GO:0007155|GO:0048856|GO:1903561|GO:0071944|GO:0005886|GO:0031224|GO:0051606|GO:0044767|GO:0050877|GO:0043231|GO:0043169|GO:0019538|GO:0050839|GO:0098609|GO:0005887|GO:0031982|GO:0048869|GO:0016337|GO:0050906|GO:…	developmental process|extracellular region|cell|metabolic process|cellular process|membrane|catalytic activity|extracellular matrix|response to stimulus|organic substance metabolic process|endomembrane system|membrane-bounded organelle|response to external stimulus|hydrolase activity|organelle membrane|protein binding|intracellular|cell adhesion|anatomical structure development|extracellular vesi…	-	-	-	-	20:1371916-1414323	132	62	5.40578	2.32892	5.40578	2.32892	1.21484	1.79e-05	0.00103822	UP
ENSGALG00000003904	MLPH	-	GO:0005576|GO:0005623|GO:0008152|GO:0009987|GO:0003824|GO:0005198|GO:0071704|GO:0051641|GO:0044237|GO:0043227|GO:0006807|GO:0016740|GO:0042995|GO:0005515|GO:0097159|GO:0005622|GO:1903561|GO:0071944|GO:0006139|GO:0036477|GO:0043169|GO:0019538|GO:0045184|GO:0008092|GO:0031982|GO:0006810|GO:0070062|GO:0030029|GO:0005882|GO:0003676|GO:0005938|GO:0043005|GO:1901360|GO:0051656|GO:0051640|GO:0019899|GO:…	extracellular region|cell|metabolic process|cellular process|catalytic activity|structural molecule activity|organic substance metabolic process|cellular localization|cellular metabolic process|membrane-bounded organelle|nitrogen compound metabolic process|transferase activity|cell projection|protein binding|organic cyclic compound binding|intracellular|extracellular vesicle|cell periphery|nucleo…	-	-	-	-	7:4777561-4795271	5	39	0.133053	0.95188	0.133053	0.95188	-2.83878	1.15e-05	0.000714473	DOWN
ENSGALG00000019756	MLANA	-	GO:0005623|GO:0016020|GO:0012505|GO:0042175|GO:0043227|GO:0031090|GO:0005622|GO:0005789|GO:0031224|GO:0043231|GO:0005783|GO:0031982|GO:0016021|GO:0005794|GO:0097708|GO:0005737|GO:0031410|GO:0005802|GO:0031988|GO:0016023|GO:0042470	cell|membrane|endomembrane system|nuclear outer membrane-endoplasmic reticulum membrane network|membrane-bounded organelle|organelle membrane|intracellular|endoplasmic reticulum membrane|intrinsic component of membrane|intracellular membrane-bounded organelle|endoplasmic reticulum|vesicle|integral component of membrane|Golgi apparatus|intracellular vesicle|cytoplasm|cytoplasmic vesicle|trans-Golg…	-	-	-	-	Z:27814585-27819688	0	15	0	2.06188	0	2.06188	#NAME?	0.000187	0.00721089	DOWN
ENSGALG00000033150	MIDN	-	-	-	-	-	-	-	28:3074463-3086759	392	121	5.10408	1.44508	5.10408	1.44508	1.8205	5.68e-14	1.66e-11	UP
ENSGALG00000014668	MCTP1	-	GO:0005623|GO:0016020|GO:0012505|GO:0043227|GO:0005622|GO:0031224|GO:0043231|GO:0043169|GO:0005783|GO:0016021|GO:0005737|GO:0046872|GO:0005509	cell|membrane|endomembrane system|membrane-bounded organelle|intracellular|intrinsic component of membrane|intracellular membrane-bounded organelle|cation binding|endoplasmic reticulum|integral component of membrane|cytoplasm|metal ion binding|calcium ion binding	-	-	-	-	Z:57623925-57794587	14	1	0.45883	0.0300598	0.45883	0.0300598	3.93205	0.000794618	0.0229518	UP
ENSGALG00000014883	MCM9	-	GO:0032991|GO:0000003|GO:0008152|GO:0022414|GO:0009987|GO:0050896|GO:0071704|GO:0006950|GO:0036094|GO:0044237|GO:0006807|GO:0019953|GO:0097159|GO:0009058|GO:0048609|GO:0043234|GO:0051716|GO:0006139|GO:0001882|GO:0006281|GO:0000166|GO:0033554|GO:0003676|GO:0042555|GO:0044249|GO:1901360|GO:0007276|GO:0032549|GO:0006259|GO:0034645|GO:0006974|GO:0001883|GO:0006302|GO:0000725|GO:0097362|GO:0017076|GO:…	macromolecular complex|reproduction|metabolic process|reproductive process|cellular process|response to stimulus|organic substance metabolic process|response to stress|small molecule binding|cellular metabolic process|nitrogen compound metabolic process|sexual reproduction|organic cyclic compound binding|biosynthetic process|multicellular organismal reproductive process|protein complex|cellular r…	-	-	-	-	3:62923336-62969390	5	57	0.108452	1.13399	0.108452	1.13399	-3.38629	7.9e-09	1.05e-06	DOWN
ENSGALG00000006657	MAPRE1	-	GO:0005623|GO:0009987|GO:0030054|GO:0016020|GO:0012505|GO:0051641|GO:0043227|GO:0016043|GO:0005911|GO:0042995|GO:0005515|GO:0097159|GO:0005622|GO:0044877|GO:0071944|GO:0005886|GO:0051301|GO:0007017|GO:0043231|GO:0022607|GO:0050839|GO:0005912|GO:0008092|GO:0043254|GO:0032886|GO:0006996|GO:0051128|GO:0003676|GO:0042802|GO:0031253|GO:0005938|GO:0005913|GO:0098631|GO:0005794|GO:0008104|GO:0032403|GO:…	cell|cellular process|cell junction|membrane|endomembrane system|cellular localization|membrane-bounded organelle|cellular component organization|cell-cell junction|cell projection|protein binding|organic cyclic compound binding|intracellular|macromolecular complex binding|cell periphery|plasma membrane|cell division|microtubule-based process|intracellular membrane-bounded organelle|cellular comp…	-	-	-	-	20:10465102-10472787	659	1745	10.5801	25.6965	10.5801	25.6965	-1.28022	4.14e-08	5.03e-06	DOWN
ENSGALG00000007431	MAGI1	-	GO:0005623|GO:0009987|GO:0030054|GO:0016020|GO:0005198|GO:0043227|GO:0005911|GO:0042995|GO:0005515|GO:0005622|GO:0032947|GO:0043231|GO:0005912|GO:0008092|GO:0008219|GO:0005737|GO:0043296|GO:0005923|GO:0005634|GO:0042805|GO:0070997|GO:0005654|GO:0031981|GO:0051393	cell|cellular process|cell junction|membrane|structural molecule activity|membrane-bounded organelle|cell-cell junction|cell projection|protein binding|intracellular|protein complex scaffold|intracellular membrane-bounded organelle|adherens junction|cytoskeletal protein binding|cell death|cytoplasm|apical junction complex|bicellular tight junction|nucleus|actinin binding|neuron death|nucleoplasm|…	K05631	atrophin-1 interacting protein 3 (BAI1-associated protein 1)[-]	gga04530	Tight junction - Gallus gallus (chicken)	12:14025129-14316669	134	73	2.26904	1.1338	2.26904	1.1338	1.00091	0.000200699	0.00767333	UP
ENSGALG00000032701	LY96	-	GO:0023052|GO:0032991|GO:0004871|GO:0002376|GO:0005623|GO:0008152|GO:0009987|GO:0016020|GO:0050896|GO:0051707|GO:0071704|GO:0006950|GO:0044237|GO:0006955|GO:0002682|GO:0006807|GO:0009605|GO:0019222|GO:0005515|GO:0097159|GO:0005622|GO:0003700|GO:0002684|GO:0071944|GO:0009058|GO:0004872|GO:0043234|GO:0005886|GO:0031224|GO:0009607|GO:0051716|GO:0051606|GO:0023051|GO:0050778|GO:0006139|GO:0006952|GO:…	signaling|macromolecular complex|signal transducer activity|immune system process|cell|metabolic process|cellular process|membrane|response to stimulus|response to other organism|organic substance metabolic process|response to stress|cellular metabolic process|immune response|regulation of immune system process|nitrogen compound metabolic process|response to external stimulus|regulation of metabo…	K05400	lymphocyte antigen 96[-]	gga04620	Toll-like receptor signaling pathway - Gallus gallus (chicken)	2:118468953-118475495	20	81	1.31377	4.88025	1.31377	4.88025	-1.89324	5.37e-06	0.000361925	DOWN
ENSGALG00000002631	LRRC75A	-	-	-	-	-	-	-	19:5071178-5115971	15	50	1.0723	3.27842	1.0723	3.27842	-1.6123	0.001266	0.0327136	DOWN
ENSGALG00000031503	LRP6	-	-	-	K03068	low density lipoprotein receptor-related protein 5/6[-]	gga04150|gga04310	mTOR signaling pathway - Gallus gallus (chicken)|Wnt signaling pathway - Gallus gallus (chicken)	1:71750243-71874216	167	88	2.43005	1.17451	2.43005	1.17451	1.04893	5.06e-05	0.00250603	UP
ENSGALG00000007337	LPP	-	GO:0005623|GO:0030054|GO:0030055|GO:0043227|GO:0005622|GO:0007155|GO:0043231|GO:0043169|GO:0005912|GO:0005737|GO:0005634|GO:0005925|GO:0046872|GO:0046914|GO:0008270	cell|cell junction|cell-substrate junction|membrane-bounded organelle|intracellular|cell adhesion|intracellular membrane-bounded organelle|cation binding|adherens junction|cytoplasm|nucleus|focal adhesion|metal ion binding|transition metal ion binding|zinc ion binding	-	-	-	-	9:14391788-14675571	76	33	1.51346	0.602761	1.51346	0.602761	1.3282	9.54e-05	0.00416376	UP
ENSGALG00000014836	Lpin2	-	GO:0005623|GO:0008152|GO:0009987|GO:0016020|GO:0003824|GO:0071704|GO:0012505|GO:0044237|GO:0042175|GO:0043227|GO:0006807|GO:0009056|GO:0016787|GO:0019222|GO:0031090|GO:0005622|GO:0000989|GO:0009058|GO:0005789|GO:0006139|GO:0043231|GO:0005783|GO:0051171|GO:0031323|GO:0044255|GO:0044249|GO:0003712|GO:0016788|GO:0006629|GO:1901360|GO:0005737|GO:0051252|GO:0042578|GO:0016042|GO:0005634|GO:0010468|GO:…	cell|metabolic process|cellular process|membrane|catalytic activity|organic substance metabolic process|endomembrane system|cellular metabolic process|nuclear outer membrane-endoplasmic reticulum membrane network|membrane-bounded organelle|nitrogen compound metabolic process|catabolic process|hydrolase activity|regulation of metabolic process|organelle membrane|intracellular|transcription factor …	K15728	phosphatidate phosphatase LPIN[3.1.3.4]	gga01100|gga00564|gga00561	Metabolic pathways - Gallus gallus (chicken)|Glycerophospholipid metabolism - Gallus gallus (chicken)|Glycerolipid metabolism - Gallus gallus (chicken)	2:101279031-101315782	113	55	1.73236	0.773391	1.73236	0.773391	1.16347	5.77e-05	0.00278341	UP
ENSGALG00000008805	LMOD2	-	GO:0032502|GO:0005623|GO:0009987|GO:0048646|GO:0044089|GO:0016043|GO:0005515|GO:0005622|GO:0048856|GO:0009653|GO:0044767|GO:0022607|GO:0031672|GO:0031430|GO:0031334|GO:0008092|GO:0032970|GO:0032535|GO:0048869|GO:0043254|GO:0006996|GO:0030029|GO:0051128|GO:0005884|GO:0030017|GO:0048468|GO:0003012|GO:0051130|GO:0005737|GO:0005865|GO:0032956|GO:0030036|GO:0006936|GO:0006461|GO:0010638|GO:0030154|GO:…	developmental process|cell|cellular process|anatomical structure formation involved in morphogenesis|positive regulation of cellular component biogenesis|cellular component organization|protein binding|intracellular|anatomical structure development|anatomical structure morphogenesis|single-organism developmental process|cellular component assembly|A band|M band|positive regulation of protein comp…	-	-	-	-	1:22277626-22283778	191	27	6.98085	0.905127	6.98085	0.905127	2.94721	7.99e-20	6.07e-17	UP
ENSGALG00000011058	LEPR	-	GO:0032502|GO:0004871|GO:0005623|GO:0000003|GO:0008152|GO:0022414|GO:0009987|GO:0048511|GO:0016020|GO:0003824|GO:0050896|GO:0071704|GO:0036094|GO:0016829|GO:0044237|GO:0009605|GO:0003006|GO:0019222|GO:0050793|GO:0097159|GO:0048856|GO:0022602|GO:0010888|GO:0009058|GO:0048609|GO:0004872|GO:0042698|GO:0044767|GO:0045834|GO:0019538|GO:0048608|GO:0016849|GO:0031323|GO:0000166|GO:0044255|GO:0007275|GO:…	developmental process|signal transducer activity|cell|reproduction|metabolic process|reproductive process|cellular process|rhythmic process|membrane|catalytic activity|response to stimulus|organic substance metabolic process|small molecule binding|lyase activity|cellular metabolic process|response to external stimulus|developmental process involved in reproduction|regulation of metabolic process|…	K05062	leptin receptor[-]	gga04080|gga04060|gga04920	Neuroactive ligand-receptor interaction - Gallus gallus (chicken)|Cytokine-cytokine receptor interaction - Gallus gallus (chicken)|Adipocytokine signaling pathway - Gallus gallus (chicken)	8:28434800-28465001	2	19	0.0312469	0.272265	0.0312469	0.272265	-3.12323	0.000700954	0.0209638	DOWN
ENSGALG00000000466	LCK	-	GO:0023052|GO:0032502|GO:0005576|GO:0002376|GO:0005623|GO:0008152|GO:0009987|GO:0016020|GO:0003824|GO:0050896|GO:0071704|GO:0036094|GO:0044237|GO:0043227|GO:0002682|GO:0016740|GO:0016787|GO:0019222|GO:0005515|GO:0097159|GO:0005622|GO:0007155|GO:0048856|GO:1903561|GO:0002684|GO:0071944|GO:0005886|GO:0002520|GO:0051716|GO:0023051|GO:0044767|GO:0010646|GO:0019538|GO:0050790|GO:0001882|GO:0010942|GO:…	signaling|developmental process|extracellular region|immune system process|cell|metabolic process|cellular process|membrane|catalytic activity|response to stimulus|organic substance metabolic process|small molecule binding|cellular metabolic process|membrane-bounded organelle|regulation of immune system process|transferase activity|hydrolase activity|regulation of metabolic process|protein bindin…	-	-	-	-	23:5140463-5158527	79	200	1.47737	3.43059	1.47737	3.43059	-1.21543	6.64e-05	0.00313379	DOWN
ENSGALG00000006818	KMT2A	-	GO:0032991|GO:0005623|GO:0008152|GO:0009987|GO:0003824|GO:0071704|GO:0044237|GO:0032259|GO:0043227|GO:0006807|GO:0016740|GO:0016043|GO:0019222|GO:0097159|GO:0005622|GO:0009058|GO:0043234|GO:0006139|GO:0043231|GO:0043169|GO:0019538|GO:0051171|GO:0031323|GO:0006996|GO:0016570|GO:0003676|GO:0044249|GO:1901360|GO:0051252|GO:0005634|GO:0008168|GO:0006325|GO:0010468|GO:0034645|GO:0043412|GO:0010467|GO:…	macromolecular complex|cell|metabolic process|cellular process|catalytic activity|organic substance metabolic process|cellular metabolic process|methylation|membrane-bounded organelle|nitrogen compound metabolic process|transferase activity|cellular component organization|regulation of metabolic process|organic cyclic compound binding|intracellular|biosynthetic process|protein complex|nucleobase-…	K09186	histone-lysine N-methyltransferase MLL1[2.1.1.43]	gga00310	Lysine degradation - Gallus gallus (chicken)	24:4346754-4388918	929	427	4.25856	1.79536	4.25856	1.79536	1.24609	2.24e-09	3.23e-07	UP
ENSGALG00000002263	KLHL6	-	GO:0023052|GO:0032502|GO:0002376|GO:0005623|GO:0008152|GO:0009987|GO:0016020|GO:0003824|GO:0050896|GO:0048646|GO:0071704|GO:0012505|GO:0051641|GO:0044237|GO:0006955|GO:0043227|GO:0002682|GO:0016740|GO:0016043|GO:0031090|GO:0005515|GO:0005622|GO:0048856|GO:0050840|GO:0009653|GO:0002684|GO:0071944|GO:0009058|GO:0005886|GO:0031224|GO:0051716|GO:0050778|GO:0043231|GO:0043169|GO:0019538|GO:0002757|GO:…	signaling|developmental process|immune system process|cell|metabolic process|cellular process|membrane|catalytic activity|response to stimulus|anatomical structure formation involved in morphogenesis|organic substance metabolic process|endomembrane system|cellular localization|cellular metabolic process|immune response|membrane-bounded organelle|regulation of immune system process|transferase act…	-	-	-	-	9:2544469-2562883	66	31	1.72079	0.741334	1.72079	0.741334	1.21488	0.0004225	0.0139544	UP
ENSGALG00000017296	KLHL42	-	GO:0032991|GO:0005623|GO:0008152|GO:0009987|GO:0003824|GO:0071704|GO:0044237|GO:0009056|GO:0016740|GO:0005622|GO:0043234|GO:0007017|GO:0019787|GO:0019538|GO:0032886|GO:0000151|GO:0031461|GO:0044265|GO:0030163|GO:0043412|GO:0044267|GO:0036211|GO:0004842|GO:1990234|GO:0006508|GO:0044257|GO:0051603|GO:0006464|GO:0031463|GO:0010498|GO:0019941|GO:0043161|GO:0032446|GO:0006511|GO:0016567|GO:0000209	macromolecular complex|cell|metabolic process|cellular process|catalytic activity|organic substance metabolic process|cellular metabolic process|catabolic process|transferase activity|intracellular|protein complex|microtubule-based process|ubiquitin-like protein transferase activity|protein metabolic process|regulation of microtubule-based process|ubiquitin ligase complex|cullin-RING ubiquitin li…	-	-	-	-	1:72420206-72430748	53	126	2.66864	5.81912	2.66864	5.81912	-1.1247	0.000994692	0.0269864	DOWN
ENSGALG00000008501	KLF7	-	GO:0032502|GO:0040011|GO:0008152|GO:0009987|GO:0050896|GO:0071704|GO:0044237|GO:0006807|GO:0016043|GO:0009605|GO:0019222|GO:0097159|GO:0048856|GO:0003700|GO:0009653|GO:0009058|GO:0044767|GO:0006139|GO:0043169|GO:0051171|GO:0031323|GO:0048869|GO:0006935|GO:0007275|GO:0003676|GO:0044249|GO:0030030|GO:0016358|GO:1901360|GO:0048468|GO:0048731|GO:0051252|GO:0048813|GO:0030154|GO:0010468|GO:0034645|GO:…	developmental process|locomotion|metabolic process|cellular process|response to stimulus|organic substance metabolic process|cellular metabolic process|nitrogen compound metabolic process|cellular component organization|response to external stimulus|regulation of metabolic process|organic cyclic compound binding|anatomical structure development|transcription factor activity, sequence-specific DNA…	-	-	-	-	7:12319172-12372049	27	5	2.30698	0.391857	2.30698	0.391857	2.55761	4.05e-05	0.00212766	UP
ENSGALG00000033178	KLF6	-	GO:0097159|GO:0043169|GO:0003676|GO:0046872	organic cyclic compound binding|cation binding|nucleic acid binding|metal ion binding	-	-	-	-	2:11799038-11808009	5517	2226	77.5799	28.7109	77.5799	28.7109	1.43408	5.47e-13	1.34e-10	UP
ENSGALG00000039964	KIFC1	-	GO:0005623|GO:0009987|GO:0003824|GO:0036094|GO:0016787|GO:0005515|GO:0097159|GO:0005622|GO:0044877|GO:0007017|GO:0001882|GO:0008092|GO:0000166|GO:0016817|GO:0032403|GO:0005874|GO:0032549|GO:0015631|GO:0007018|GO:0001883|GO:0017076|GO:0008017|GO:0005856|GO:0016818|GO:0015630|GO:0032559|GO:0016462|GO:0005524|GO:0017111|GO:0003774|GO:0003777	cell|cellular process|catalytic activity|small molecule binding|hydrolase activity|protein binding|organic cyclic compound binding|intracellular|macromolecular complex binding|microtubule-based process|nucleoside binding|cytoskeletal protein binding|nucleotide binding|hydrolase activity, acting on acid anhydrides|protein complex binding|microtubule|ribonucleoside binding|tubulin binding|microtubu…	-	-	-	-	16:239436-311548	117	266	1.66307	3.46802	1.66307	3.46802	-1.06026	0.000201333	0.00767333	DOWN
ENSGALG00000000511	KCTD20	-	GO:0005623|GO:0008152|GO:0009987|GO:0044237|GO:0019222|GO:0005622|GO:0031323|GO:0005737|GO:0006796|GO:0016310|GO:0042327|GO:0042325	cell|metabolic process|cellular process|cellular metabolic process|regulation of metabolic process|intracellular|regulation of cellular metabolic process|cytoplasm|phosphate-containing compound metabolic process|phosphorylation|positive regulation of phosphorylation|regulation of phosphorylation	-	-	-	-	26:1533747-1550311	8265	3879	257.247	110.74	257.247	110.74	1.21598	4.28e-10	6.56e-08	UP
ENSGALG00000026373	KCNJ8	-	GO:0032502|GO:0002376|GO:0005623|GO:0009987|GO:0016020|GO:0005215|GO:0050896|GO:0051707|GO:0006950|GO:0022857|GO:0022892|GO:0009605|GO:0005622|GO:0048856|GO:0071944|GO:0004872|GO:0005886|GO:0031224|GO:0009607|GO:0044767|GO:0006952|GO:0051607|GO:0005887|GO:0009617|GO:0006810|GO:0010033|GO:0007275|GO:0098542|GO:0009615|GO:0022891|GO:0016021|GO:0031226|GO:0007507|GO:0048731|GO:0005737|GO:0048513|GO:…	developmental process|immune system process|cell|cellular process|membrane|transporter activity|response to stimulus|response to other organism|response to stress|transmembrane transporter activity|substrate-specific transporter activity|response to external stimulus|intracellular|anatomical structure development|cell periphery|receptor activity|plasma membrane|intrinsic component of membrane|res…	-	-	-	-	1:67009473-67016833	249	126	3.95592	1.83608	3.95592	1.83608	1.10738	4.01e-06	0.000287101	UP
ENSGALG00000038543	KCNH7	-	-	-	-	-	-	-	7:21044195-21149299	30	8	0.508894	0.124472	0.508894	0.124472	2.03154	0.000254748	0.00943085	UP
ENSGALG00000022887	KBTBD11	-	GO:0032991|GO:0005623|GO:0008152|GO:0009987|GO:0003824|GO:0071704|GO:0044237|GO:0016740|GO:0005622|GO:0043234|GO:0019787|GO:0019538|GO:0000151|GO:0031461|GO:0043412|GO:0044267|GO:0036211|GO:0004842|GO:1990234|GO:0006464|GO:0031463|GO:0032446|GO:0016567	macromolecular complex|cell|metabolic process|cellular process|catalytic activity|organic substance metabolic process|cellular metabolic process|transferase activity|intracellular|protein complex|ubiquitin-like protein transferase activity|protein metabolic process|ubiquitin ligase complex|cullin-RING ubiquitin ligase complex|macromolecule modification|cellular protein metabolic process|protein m…	-	-	-	-	3:91198903-91200687	37	14	1.57807	0.547678	1.57807	0.547678	1.52676	0.00157061	0.0387376	UP
ENSGALG00000016867	ITGBL1	-	-	-	-	-	-	-	1:143362288-143492622	46	20	2.53588	1.01128	2.53588	1.01128	1.3263	0.00119594	0.0313815	UP
ENSGALG00000000811	IST1	-	GO:0032502|GO:0005576|GO:0005623|GO:0008152|GO:0009987|GO:0030054|GO:0040007|GO:0030496|GO:0071704|GO:0044237|GO:0016049|GO:0043227|GO:0048589|GO:0016043|GO:0005911|GO:0019222|GO:0050793|GO:0005515|GO:0005622|GO:0048856|GO:0044877|GO:1903561|GO:0009653|GO:0090543|GO:0040008|GO:0009838|GO:0045927|GO:0044767|GO:0048588|GO:0051301|GO:0043231|GO:0019538|GO:0045184|GO:0050839|GO:0005912|GO:0032535|GO:…	developmental process|extracellular region|cell|metabolic process|cellular process|cell junction|growth|midbody|organic substance metabolic process|cellular metabolic process|cell growth|membrane-bounded organelle|developmental growth|cellular component organization|cell-cell junction|regulation of metabolic process|regulation of developmental process|protein binding|intracellular|anatomical stru…	K19476	vacuolar protein sorting-associated protein IST1[-]	gga04144	Endocytosis - Gallus gallus (chicken)	11:19965164-19972343	444	1082	12.6081	28.1819	12.6081	28.1819	-1.16042	1.46e-06	0.000117546	DOWN
ENSGALG00000029701	INO80D	-	-	-	-	-	-	-	7:12652295-12683284	180	96	2.88498	1.41129	2.88498	1.41129	1.03154	4.35e-05	0.00226498	UP
ENSGALG00000016785	IL1RL1	-	GO:0023052|GO:0005576|GO:0004871|GO:0002376|GO:0005623|GO:0008152|GO:0009987|GO:0016020|GO:0003824|GO:0031012|GO:0005215|GO:0050896|GO:0071704|GO:0006950|GO:0036094|GO:0051641|GO:0044237|GO:0006955|GO:0043227|GO:0002682|GO:0006807|GO:0022892|GO:0009986|GO:0009605|GO:0016787|GO:0019222|GO:0023057|GO:0005515|GO:0097159|GO:0005622|GO:0002683|GO:0002684|GO:0071944|GO:0009058|GO:0004872|GO:0005886|GO:…	signaling|extracellular region|signal transducer activity|immune system process|cell|metabolic process|cellular process|membrane|catalytic activity|extracellular matrix|transporter activity|response to stimulus|organic substance metabolic process|response to stress|small molecule binding|cellular localization|cellular metabolic process|immune response|membrane-bounded organelle|regulation of immu…	-	-	-	-	1:133946557-133969773	56	27	1.24044	0.548554	1.24044	0.548554	1.17714	0.00166818	0.0406009	UP
ENSGALG00000040651	IGF1R	-	-	-	K05087	insulin-like growth factor 1 receptor[2.7.10.1]	gga04144|gga04510|gga04150|gga04068|gga04114|gga04914|gga04520	Endocytosis - Gallus gallus (chicken)|Focal adhesion - Gallus gallus (chicken)|mTOR signaling pathway - Gallus gallus (chicken)|FoxO signaling pathway - Gallus gallus (chicken)|Oocyte meiosis - Gallus gallus (chicken)|Progesterone-mediated oocyte maturation - Gallus gallus (chicken)|Adherens junction - Gallus gallus (chicken)	10:16697772-16838212	213	99	3.46793	1.47843	3.46793	1.47843	1.23001	1.09e-06	9.32e-05	UP
ENSGALG00000004930	HRH1	-	GO:0023052|GO:0040011|GO:0004871|GO:0002376|GO:0005623|GO:0009987|GO:0016020|GO:0050896|GO:0006950|GO:0043227|GO:0009605|GO:0048870|GO:0050900|GO:0044708|GO:0005622|GO:0071944|GO:0004872|GO:0005886|GO:0031224|GO:0051716|GO:0023051|GO:0050877|GO:0006952|GO:0043231|GO:0010646|GO:0050804|GO:0030595|GO:0007154|GO:0006935|GO:0009314|GO:0007165|GO:0004888|GO:0007611|GO:0043114|GO:0016021|GO:0016477|GO:…	signaling|locomotion|signal transducer activity|immune system process|cell|cellular process|membrane|response to stimulus|response to stress|membrane-bounded organelle|response to external stimulus|cell motility|leukocyte migration|single-organism behavior|intracellular|cell periphery|receptor activity|plasma membrane|intrinsic component of membrane|cellular response to stimulus|regulation of sig…	K04149	histamine receptor H1[-]	gga04080|gga04020	Neuroactive ligand-receptor interaction - Gallus gallus (chicken)|Calcium signaling pathway - Gallus gallus (chicken)	12:4372953-4374377	20	4	1.06853	0.196011	1.06853	0.196011	2.44663	0.000556462	0.0176869	UP
ENSGALG00000007508	HPSE2	-	GO:0005576|GO:0005623|GO:0008152|GO:0009987|GO:0016020|GO:0003824|GO:0031012|GO:0071704|GO:0008283|GO:0016043|GO:0016787|GO:0005515|GO:0005622|GO:0005578|GO:0008284|GO:0043395|GO:0042127|GO:0001948|GO:0016798|GO:0005975|GO:0030198|GO:0043394	extracellular region|cell|metabolic process|cellular process|membrane|catalytic activity|extracellular matrix|organic substance metabolic process|cell proliferation|cellular component organization|hydrolase activity|protein binding|intracellular|proteinaceous extracellular matrix|positive regulation of cell proliferation|heparan sulfate proteoglycan binding|regulation of cell proliferation|glycop…	-	-	-	-	6:22156760-22234116	83	45	2.86312	1.42382	2.86312	1.42382	1.00782	0.00111193	0.02969	UP
ENSGALG00000010889	HOOK1	-	GO:0032502|GO:0032991|GO:0005623|GO:0000003|GO:0022414|GO:0009987|GO:0016020|GO:0051641|GO:0016043|GO:0019953|GO:0003006|GO:0005515|GO:0005622|GO:0048856|GO:0044877|GO:0048609|GO:0043234|GO:0044767|GO:0008092|GO:0030897|GO:0048869|GO:0006996|GO:0006810|GO:0048515|GO:0042802|GO:0007281|GO:0070695|GO:0010256|GO:0048468|GO:0032403|GO:0005737|GO:0007276|GO:0007032|GO:0046907|GO:0015631|GO:0030154|GO:…	developmental process|macromolecular complex|cell|reproduction|reproductive process|cellular process|membrane|cellular localization|cellular component organization|sexual reproduction|developmental process involved in reproduction|protein binding|intracellular|anatomical structure development|macromolecular complex binding|multicellular organismal reproductive process|protein complex|single-organ…	-	-	-	-	8:26728370-26751231	79	35	2.04154	0.829603	2.04154	0.829603	1.29916	0.000114068	0.0048409	UP
ENSGALG00000006008	HOMER2	-	GO:0023052|GO:0005623|GO:0008152|GO:0009987|GO:0030054|GO:0016020|GO:0003824|GO:0005198|GO:0050896|GO:0071704|GO:0036094|GO:0032426|GO:0044237|GO:0043227|GO:0016740|GO:0044708|GO:0045177|GO:0042995|GO:0005515|GO:0097159|GO:0005622|GO:0071944|GO:0032420|GO:0005886|GO:0051716|GO:0023051|GO:0032947|GO:0050877|GO:0043231|GO:0010646|GO:0019538|GO:0001882|GO:0005102|GO:0008092|GO:0000166|GO:0010033|GO:…	signaling|cell|metabolic process|cellular process|cell junction|membrane|catalytic activity|structural molecule activity|response to stimulus|organic substance metabolic process|small molecule binding|stereocilium tip|cellular metabolic process|membrane-bounded organelle|transferase activity|single-organism behavior|apical part of cell|cell projection|protein binding|organic cyclic compound bindi…	K15010	homer[-]	gga04068	FoxO signaling pathway - Gallus gallus (chicken)	10:11109229-11138588	63	139	4.47835	9.0629	4.47835	9.0629	-1.01701	0.00185533	0.0441127	DOWN
ENSGALG00000007965	HN1	-	-	-	-	-	-	-	18:10743108-10764036	226	559	3.50136	7.94359	3.50136	7.94359	-1.18187	3.69e-06	0.000267779	DOWN
ENSGALG00000016633	HMBOX1	-	GO:0032991|GO:0005623|GO:0008152|GO:0009987|GO:0003824|GO:0071704|GO:0036094|GO:0044237|GO:0043227|GO:0006807|GO:0016740|GO:0016043|GO:0019222|GO:0005515|GO:0097159|GO:0005622|GO:0044877|GO:0009058|GO:1990904|GO:0006139|GO:0043231|GO:0019538|GO:0050790|GO:0001882|GO:0051171|GO:0043085|GO:0031323|GO:0006996|GO:0000166|GO:0051128|GO:0042592|GO:0032204|GO:0003676|GO:0044249|GO:0000723|GO:0016772|GO:…	macromolecular complex|cell|metabolic process|cellular process|catalytic activity|organic substance metabolic process|small molecule binding|cellular metabolic process|membrane-bounded organelle|nitrogen compound metabolic process|transferase activity|cellular component organization|regulation of metabolic process|protein binding|organic cyclic compound binding|intracellular|macromolecular comple…	-	-	-	-	3:106598559-106657893	47	20	2.93053	1.1438	2.93053	1.1438	1.35733	0.000899245	0.0248404	UP
ENSGALG00000003297	HDAC1	-	GO:0023052|GO:0032991|GO:0005623|GO:0008152|GO:0009987|GO:0003824|GO:0050896|GO:0071704|GO:0044237|GO:0008283|GO:0043227|GO:0006807|GO:0016043|GO:0016787|GO:0019222|GO:0023057|GO:0005515|GO:0097159|GO:0005622|GO:0000989|GO:0044877|GO:0000785|GO:0009058|GO:0043234|GO:0051716|GO:0023051|GO:0003682|GO:0006139|GO:0043231|GO:0001076|GO:0010646|GO:0019538|GO:0070603|GO:0017053|GO:0051171|GO:0051702|GO:…	signaling|macromolecular complex|cell|metabolic process|cellular process|catalytic activity|response to stimulus|organic substance metabolic process|cellular metabolic process|cell proliferation|membrane-bounded organelle|nitrogen compound metabolic process|cellular component organization|hydrolase activity|regulation of metabolic process|negative regulation of signaling|protein binding|organic c…	K06067	histone deacetylase 1/2[3.5.1.98]	gga04110|gga04330	Cell cycle - Gallus gallus (chicken)|Notch signaling pathway - Gallus gallus (chicken)	23:5137852-5152251	149	29	1.74142	0.310875	1.74142	0.310875	2.48586	2.49e-14	7.88e-12	UP
ENSGALG00000000949	HBEGF	-	GO:0023052|GO:0032502|GO:0040011|GO:0005576|GO:0005623|GO:0009987|GO:0016020|GO:0050896|GO:0006950|GO:0008283|GO:0005615|GO:0040012|GO:0009986|GO:0009605|GO:0048870|GO:0005515|GO:0048856|GO:0009653|GO:0071944|GO:0040017|GO:0005886|GO:0031224|GO:0051716|GO:0023051|GO:0044767|GO:0009888|GO:0010646|GO:0010632|GO:0051272|GO:0005102|GO:0005887|GO:0009967|GO:0008284|GO:0007154|GO:0006935|GO:0042127|GO:…	signaling|developmental process|locomotion|extracellular region|cell|cellular process|membrane|response to stimulus|response to stress|cell proliferation|extracellular space|regulation of locomotion|cell surface|response to external stimulus|cell motility|protein binding|anatomical structure development|anatomical structure morphogenesis|cell periphery|positive regulation of locomotion|plasma mem…	K08523	heparin-binding EGF-like growth factor[-]	gga04012|gga04912	ErbB signaling pathway - Gallus gallus (chicken)|GnRH signaling pathway - Gallus gallus (chicken)	13:1515672-1521782	355	143	33.121	12.2374	33.121	12.2374	1.43645	1.26e-09	1.89e-07	UP
ENSGALG00000009724	GREM1	-	GO:0023052|GO:0032502|GO:0040011|GO:0005576|GO:0004871|GO:0005623|GO:0008152|GO:0009987|GO:0050896|GO:0048646|GO:0071704|GO:0051641|GO:0048018|GO:0044237|GO:0008283|GO:0005615|GO:0006807|GO:0009986|GO:0016043|GO:0048870|GO:0030234|GO:0019222|GO:0050793|GO:0023057|GO:0030297|GO:0005515|GO:0007155|GO:0048856|GO:0009653|GO:0009058|GO:0051716|GO:0023051|GO:0044767|GO:0009888|GO:0006139|GO:0022607|GO:…	signaling|developmental process|locomotion|extracellular region|signal transducer activity|cell|metabolic process|cellular process|response to stimulus|anatomical structure formation involved in morphogenesis|organic substance metabolic process|cellular localization|receptor agonist activity|cellular metabolic process|cell proliferation|extracellular space|nitrogen compound metabolic process|cell…	-	-	-	-	5:30579487-30580185	12	45	1.30701	4.49553	1.30701	4.49553	-1.78223	0.000591283	0.0184843	DOWN
ENSGALG00000014935	GREB1L	-	-	-	-	-	-	-	2:102634399-102704531	114	61	1.32626	0.650922	1.32626	0.650922	1.0268	0.000307937	0.0107799	UP
ENSGALG00000042031	GPX2	-	-	-	K00432	glutathione peroxidase[1.11.1.9]	gga00590|gga00480	Arachidonic acid metabolism - Gallus gallus (chicken)|Glutathione metabolism - Gallus gallus (chicken)	5:305528-306315	13	0	1.38618	0	1.38618	0	Inf	0.000187	0.00721089	UP
ENSGALG00000004058	GPR146	-	GO:0023052|GO:0004871|GO:0009987|GO:0016020|GO:0050896|GO:0004872|GO:0031224|GO:0051716|GO:0007154|GO:0007165|GO:0004888|GO:0016021|GO:0007186|GO:0004930	signaling|signal transducer activity|cellular process|membrane|response to stimulus|receptor activity|intrinsic component of membrane|cellular response to stimulus|cell communication|signal transduction|transmembrane signaling receptor activity|integral component of membrane|G-protein coupled receptor signaling pathway|G-protein coupled receptor activity	-	-	-	-	14:2300790-2333438	81	36	2.11041	0.860315	2.11041	0.860315	1.29459	8.86e-05	0.00394948	UP
ENSGALG00000010949	GPNMB	-	GO:0023052|GO:0040011|GO:0002376|GO:0005623|GO:0008152|GO:0009987|GO:0016020|GO:0050896|GO:0071704|GO:0044237|GO:0008283|GO:0040012|GO:0043227|GO:0002682|GO:0048870|GO:0019222|GO:0005515|GO:0005622|GO:0007155|GO:0002683|GO:0044877|GO:0071944|GO:0040017|GO:0005886|GO:0031224|GO:0051716|GO:0023051|GO:0043231|GO:0010646|GO:0043169|GO:0019538|GO:0051272|GO:0005102|GO:0001818|GO:0050839|GO:0098609|GO:…	signaling|locomotion|immune system process|cell|metabolic process|cellular process|membrane|response to stimulus|organic substance metabolic process|cellular metabolic process|cell proliferation|regulation of locomotion|membrane-bounded organelle|regulation of immune system process|cell motility|regulation of metabolic process|protein binding|intracellular|cell adhesion|negative regulation of imm…	-	-	-	-	2:31184795-31200167	3	92	0.135952	3.82401	0.135952	3.82401	-4.81392	4.94e-16	1.83e-13	DOWN
ENSGALG00000027629	GNG2	-	GO:0023052|GO:0032991|GO:0005576|GO:0004871|GO:0005623|GO:0009987|GO:0016020|GO:0050896|GO:0008283|GO:0043227|GO:0019898|GO:0005515|GO:0005622|GO:1903561|GO:0071944|GO:0043234|GO:0005886|GO:0051716|GO:0031982|GO:0031234|GO:0009898|GO:0070062|GO:0007154|GO:0031681|GO:0007165|GO:0005834|GO:0019897|GO:0007186	signaling|macromolecular complex|extracellular region|signal transducer activity|cell|cellular process|membrane|response to stimulus|cell proliferation|membrane-bounded organelle|extrinsic component of membrane|protein binding|intracellular|extracellular vesicle|cell periphery|protein complex|plasma membrane|cellular response to stimulus|vesicle|extrinsic component of cytoplasmic side of plasma m…	-	-	-	-	5:58202941-58217888	19	63	0.623235	1.89543	0.623235	1.89543	-1.60468	0.000341983	0.0117613	DOWN
ENSGALG00000043754	GLUL	-	-	-	K01915	glutamine synthetase[6.3.1.2]	gga01100|gga01230|gga00250|gga00630|gga00220|gga00910	Metabolic pathways - Gallus gallus (chicken)|Biosynthesis of amino acids - Gallus gallus (chicken)|Alanine, aspartate and glutamate metabolism - Gallus gallus (chicken)|Glyoxylate and dicarboxylate metabolism - Gallus gallus (chicken)|Arginine biosynthesis - Gallus gallus (chicken)|Nitrogen metabolism - Gallus gallus (chicken)	8:5649024-5655566	9663	3153	269.374	80.62	269.374	80.62	1.7404	6.39e-18	3.59e-15	UP
ENSGALG00000027245	GLOD4	-	GO:0005576|GO:0005623|GO:0030054|GO:0043227|GO:0005911|GO:0005515|GO:0005622|GO:1903561|GO:0043231|GO:0050839|GO:0005912|GO:0031982|GO:0070062|GO:0005913|GO:0098631|GO:0005737|GO:0005739|GO:0045296|GO:0098632|GO:0098641	extracellular region|cell|cell junction|membrane-bounded organelle|cell-cell junction|protein binding|intracellular|extracellular vesicle|intracellular membrane-bounded organelle|cell adhesion molecule binding|adherens junction|vesicle|extracellular exosome|cell-cell adherens junction|protein binding involved in cell adhesion|cytoplasm|mitochondrion|cadherin binding|protein binding involved in ce…	-	-	-	-	19:6926267-6929932	15	255	0.606799	9.46152	0.606799	9.46152	-3.96278	7.35e-27	2.23e-23	DOWN
ENSGALG00000034478	GGCL1	-	GO:0032502|GO:0040011|GO:0005576|GO:0002376|GO:0009987|GO:0050896|GO:0006950|GO:0006955|GO:0009605|GO:0048870|GO:0050900|GO:0005515|GO:0048856|GO:0002520|GO:0051716|GO:0044767|GO:0006952|GO:0030595|GO:0005102|GO:0002523|GO:0006935|GO:0007275|GO:0001775|GO:0002269|GO:0016477|GO:0048731|GO:0048513|GO:0002232|GO:0005125|GO:0006954|GO:0001664|GO:0030097|GO:0005126|GO:0060326|GO:0042379|GO:0008009	developmental process|locomotion|extracellular region|immune system process|cellular process|response to stimulus|response to stress|immune response|response to external stimulus|cell motility|leukocyte migration|protein binding|anatomical structure development|immune system development|cellular response to stimulus|single-organism developmental process|defense response|leukocyte chemotaxis|recep…	-	-	-	-	19:389572-391141	124	33	12.4871	3.04809	12.4871	3.04809	2.03447	3.87e-10	6e-08	UP
ENSGALG00000004817	GEMIN4	-	GO:0032991|GO:0005576|GO:0005623|GO:0008152|GO:0009987|GO:0016020|GO:0071704|GO:0044237|GO:0043227|GO:0006807|GO:0016043|GO:0005622|GO:1903561|GO:1990904|GO:0043234|GO:0006139|GO:0043231|GO:0022607|GO:0031982|GO:0070062|GO:0032797|GO:0030529|GO:1901360|GO:0005737|GO:0034719|GO:0005634|GO:0042254|GO:0005829|GO:0010467|GO:0016070|GO:0005730|GO:0022618|GO:0030532|GO:0031981|GO:0006364|GO:0000387|GO:…	macromolecular complex|extracellular region|cell|metabolic process|cellular process|membrane|organic substance metabolic process|cellular metabolic process|membrane-bounded organelle|nitrogen compound metabolic process|cellular component organization|intracellular|extracellular vesicle|ribonucleoprotein complex|protein complex|nucleobase-containing compound metabolic process|intracellular membran…	K13132	gem associated protein 4[-]	gga03013	RNA transport - Gallus gallus (chicken)	19:6926267-6933402	431	162	6.55205	2.25887	6.55205	2.25887	1.53634	3.34e-11	6.42e-09	UP
ENSGALG00000042771	GBE1	-	-	-	K00700	1,4-alpha-glucan branching enzyme[2.4.1.18]	gga01100|gga00500	Metabolic pathways - Gallus gallus (chicken)|Starch and sucrose metabolism - Gallus gallus (chicken)	1:95109133-95290333	1194	4205	27.2976	88.1784	27.2976	88.1784	-1.69165	6.61e-14	1.9e-11	DOWN
ENSGALG00000032452	GAS7	-	-	-	-	-	-	-	18:230967-334718	187	92	6.49183	2.92947	6.49183	2.92947	1.14798	7.55e-06	0.000488016	UP
ENSGALG00000015181	GAREM1	-	GO:0023052|GO:0008152|GO:0009987|GO:0050896|GO:0071704|GO:0044237|GO:0008283|GO:0019222|GO:0005515|GO:0051716|GO:0023051|GO:0010646|GO:0070064|GO:0019538|GO:0009967|GO:0031323|GO:0008284|GO:0010033|GO:0007154|GO:0042127|GO:0007165|GO:0009966|GO:0070849|GO:0023014|GO:0035556|GO:0032270|GO:0007166|GO:0006796|GO:0043412|GO:0044267|GO:0070848|GO:0032268|GO:0000165|GO:0036211|GO:0071364|GO:1902533|GO:…	signaling|metabolic process|cellular process|response to stimulus|organic substance metabolic process|cellular metabolic process|cell proliferation|regulation of metabolic process|protein binding|cellular response to stimulus|regulation of signaling|regulation of cell communication|proline-rich region binding|protein metabolic process|positive regulation of signal transduction|regulation of cellu…	-	-	-	-	2:106747799-106844648	266	142	7.63613	3.73901	7.63613	3.73901	1.03019	1.09e-05	0.000685286	UP
ENSGALG00000015089	GAP43	-	GO:0032502|GO:0040011|GO:0005623|GO:0009987|GO:0045202|GO:0016020|GO:0040007|GO:0050896|GO:0060076|GO:0016043|GO:0009605|GO:0042995|GO:0005622|GO:0098794|GO:0048856|GO:0009653|GO:0071944|GO:0040008|GO:0005886|GO:0044767|GO:0022607|GO:0048869|GO:0060491|GO:0006935|GO:0007275|GO:0051128|GO:0008037|GO:0031253|GO:0030030|GO:0043005|GO:0048468|GO:0048731|GO:0005737|GO:0014069|GO:0030154|GO:0048666|GO:…	developmental process|locomotion|cell|cellular process|synapse|membrane|growth|response to stimulus|excitatory synapse|cellular component organization|response to external stimulus|cell projection|intracellular|postsynapse|anatomical structure development|anatomical structure morphogenesis|cell periphery|regulation of growth|plasma membrane|single-organism developmental process|cellular component…	-	-	-	-	1:82260425-82313641	25	4	1.74131	0.25555	1.74131	0.25555	2.7685	2.85e-05	0.00156174	UP
ENSGALG00000015352	GAK	-	GO:0008152|GO:0009987|GO:0003824|GO:0071704|GO:0036094|GO:0044237|GO:0043227|GO:0016740|GO:0097159|GO:0019538|GO:0001882|GO:0031982|GO:0006810|GO:0000166|GO:0016772|GO:0016301|GO:0032549|GO:0006796|GO:0043412|GO:0016192|GO:0001883|GO:0016773|GO:0044267|GO:0017076|GO:0036211|GO:0004672|GO:0032559|GO:0006897|GO:0006464|GO:0016310|GO:0005524|GO:0006468|GO:0006898	metabolic process|cellular process|catalytic activity|organic substance metabolic process|small molecule binding|cellular metabolic process|membrane-bounded organelle|transferase activity|organic cyclic compound binding|protein metabolic process|nucleoside binding|vesicle|transport|nucleotide binding|transferase activity, transferring phosphorus-containing groups|kinase activity|ribonucleoside bi…	-	-	-	-	Z:53372518-53437529	133	72	2.26217	1.12327	2.26217	1.12327	1.01	0.00017947	0.0069915	UP
ENSGALG00000029968	GADD45B	-	-	-	K04402	growth arrest and DNA-damage-inducible protein[-]	gga04010|gga04068|gga04210|gga04110|gga04115	MAPK signaling pathway - Gallus gallus (chicken)|FoxO signaling pathway - Gallus gallus (chicken)|Apoptosis - Gallus gallus (chicken)|Cell cycle - Gallus gallus (chicken)|p53 signaling pathway - Gallus gallus (chicken)	28:3324494-3327985	4854	2228	267.979	112.821	267.979	112.821	1.24808	2.07e-10	3.34e-08	UP
ENSGALG00000031487	FSTL4	-	-	-	-	-	-	-	13:16330488-16516432	37	6	0.471676	0.0701563	0.471676	0.0701563	2.74915	1.45e-06	0.000117023	UP
ENSGALG00000009966	FRS2	-	GO:0023052|GO:0032502|GO:0004871|GO:0005623|GO:0000003|GO:0008152|GO:0022414|GO:0009987|GO:0030054|GO:0016020|GO:0003824|GO:0050896|GO:0048646|GO:0005068|GO:0071704|GO:0044237|GO:0008283|GO:0016740|GO:0005911|GO:0003006|GO:0019222|GO:0050793|GO:0005515|GO:0005622|GO:0048856|GO:0044877|GO:0009653|GO:0071944|GO:0060090|GO:0005886|GO:0031224|GO:0051716|GO:0023051|GO:0044767|GO:0009888|GO:0071774|GO:…	signaling|developmental process|signal transducer activity|cell|reproduction|metabolic process|reproductive process|cellular process|cell junction|membrane|catalytic activity|response to stimulus|anatomical structure formation involved in morphogenesis|transmembrane receptor protein tyrosine kinase adaptor activity|organic substance metabolic process|cellular metabolic process|cell proliferation|…	-	-	-	-	1:35449509-35495133	145	59	4.38232	1.63556	4.38232	1.63556	1.42191	5.47e-07	5.04e-05	UP
ENSGALG00000033671	FREM2	-	-	-	-	-	-	-	1:171352433-171447282	61	19	0.579347	0.165513	0.579347	0.165513	1.80749	5.38e-06	0.000361925	UP
ENSGALG00000015297	FOXO3	-	GO:0023052|GO:0032502|GO:0032991|GO:0009055|GO:0002376|GO:0005623|GO:0000003|GO:0008152|GO:0022414|GO:0009987|GO:0048511|GO:0016020|GO:0040007|GO:0003824|GO:0050896|GO:0071704|GO:0006950|GO:0044237|GO:0008283|GO:0043227|GO:0002682|GO:0006807|GO:0048589|GO:0016491|GO:0002262|GO:0019953|GO:0003006|GO:0019222|GO:0050793|GO:0023057|GO:0031090|GO:0005515|GO:0097159|GO:0005622|GO:0070469|GO:0048856|GO:…	signaling|developmental process|macromolecular complex|electron carrier activity|immune system process|cell|reproduction|metabolic process|reproductive process|cellular process|rhythmic process|membrane|growth|catalytic activity|response to stimulus|organic substance metabolic process|response to stress|cellular metabolic process|cell proliferation|membrane-bounded organelle|regulation of immune …	K09408	forkhead box protein O3[-]	gga04068	FoxO signaling pathway - Gallus gallus (chicken)	3:67450300-67533242	5676	2160	98.1651	34.2645	98.1651	34.2645	1.5185	3.07e-14	9.5e-12	UP
ENSGALG00000017034	FOXO1	-	GO:0023052|GO:0032502|GO:0005623|GO:0008152|GO:0009987|GO:0050896|GO:0071704|GO:0006950|GO:0044237|GO:0008283|GO:0043227|GO:0006807|GO:0009056|GO:0006914|GO:0009605|GO:0019222|GO:0050793|GO:0023057|GO:0005515|GO:0097159|GO:0005622|GO:0048856|GO:0000989|GO:0003700|GO:0009058|GO:0051716|GO:0023051|GO:0044767|GO:0006139|GO:0043231|GO:0010646|GO:0006979|GO:0019538|GO:0055093|GO:0010942|GO:0042594|GO:…	signaling|developmental process|cell|metabolic process|cellular process|response to stimulus|organic substance metabolic process|response to stress|cellular metabolic process|cell proliferation|membrane-bounded organelle|nitrogen compound metabolic process|catabolic process|autophagy|response to external stimulus|regulation of metabolic process|regulation of developmental process|negative regulat…	K07201	forkhead box protein O1[-]	gga04068|gga04910|gga04933	FoxO signaling pathway - Gallus gallus (chicken)|Insulin signaling pathway - Gallus gallus (chicken)|AGE-RAGE signaling pathway in diabetic complications - Gallus gallus (chicken)	1:170581377-170644995	1994	555	19.1893	4.89894	19.1893	4.89894	1.96976	1.7e-20	1.52e-17	UP
ENSGALG00000010036	FOSL2	-	GO:0032502|GO:0005623|GO:0008152|GO:0009987|GO:0003824|GO:0071704|GO:0036094|GO:0044237|GO:0008283|GO:0043227|GO:0006807|GO:0016740|GO:0019222|GO:0097159|GO:0005622|GO:0048856|GO:0044877|GO:0003700|GO:0009058|GO:0044767|GO:0003682|GO:0009888|GO:0006139|GO:0043231|GO:0043169|GO:0051171|GO:0031323|GO:0048869|GO:0008284|GO:0000166|GO:0042127|GO:0007275|GO:0003676|GO:0044249|GO:0016772|GO:1901360|GO:…	developmental process|cell|metabolic process|cellular process|catalytic activity|organic substance metabolic process|small molecule binding|cellular metabolic process|cell proliferation|membrane-bounded organelle|nitrogen compound metabolic process|transferase activity|regulation of metabolic process|organic cyclic compound binding|intracellular|anatomical structure development|macromolecular com…	-	-	-	-	3:27455227-27465411	164	61	12.8453	4.38234	12.8453	4.38234	1.55146	2.94e-08	3.69e-06	UP
ENSGALG00000042148	FKBP5	-	-	-	-	-	-	-	26:67524-84823	5489	1755	215.294	63.1382	215.294	63.1382	1.76973	3.13e-18	1.9e-15	UP
ENSGALG00000013124	FHOD3	-	GO:0032502|GO:0005623|GO:0009987|GO:0048646|GO:0016043|GO:0005622|GO:0048856|GO:0009653|GO:0044767|GO:0009888|GO:0022607|GO:0032970|GO:0032535|GO:0048869|GO:0043254|GO:0006996|GO:0030029|GO:0007275|GO:0051128|GO:0030017|GO:0007507|GO:0048468|GO:0048731|GO:0005737|GO:0048513|GO:0032956|GO:0030036|GO:0060537|GO:0006461|GO:0030154|GO:0043292|GO:0070925|GO:0072358|GO:0030239|GO:0033043|GO:0042692|GO:…	developmental process|cell|cellular process|anatomical structure formation involved in morphogenesis|cellular component organization|intracellular|anatomical structure development|anatomical structure morphogenesis|single-organism developmental process|tissue development|cellular component assembly|regulation of actin filament-based process|regulation of cellular component size|cellular developme…	-	-	-	-	2:83340744-83708432	514	272	4.19552	2.03642	4.19552	2.03642	1.04282	1.08e-06	9.28e-05	UP
ENSGALG00000016797	FHL2	-	GO:0032502|GO:0005623|GO:0008152|GO:0009987|GO:0030054|GO:0050896|GO:0048646|GO:0071704|GO:0030055|GO:0044237|GO:0043227|GO:0006807|GO:0019222|GO:0005515|GO:0005622|GO:0048856|GO:0009653|GO:0009058|GO:0044767|GO:0009888|GO:0006139|GO:0043231|GO:0043169|GO:0051171|GO:0005912|GO:0031323|GO:0048869|GO:0008134|GO:0009887|GO:0010941|GO:0010033|GO:0008219|GO:0009725|GO:0007275|GO:0044249|GO:0060548|GO:…	developmental process|cell|metabolic process|cellular process|cell junction|response to stimulus|anatomical structure formation involved in morphogenesis|organic substance metabolic process|cell-substrate junction|cellular metabolic process|membrane-bounded organelle|nitrogen compound metabolic process|regulation of metabolic process|protein binding|intracellular|anatomical structure development|…	-	-	-	-	1:135229984-135269476	238	793	8.45116	25.8279	8.45116	25.8279	-1.61171	6.59e-11	1.14e-08	DOWN
ENSGALG00000009495	FGFR2	-	GO:0023052|GO:0032502|GO:0004871|GO:0005623|GO:0008152|GO:0009987|GO:0016020|GO:0003824|GO:0031012|GO:0050896|GO:0071704|GO:0012505|GO:0036094|GO:0044237|GO:0008283|GO:0043227|GO:0016740|GO:0009986|GO:0019222|GO:0005515|GO:0097159|GO:0005622|GO:0048856|GO:0009653|GO:0071944|GO:0004872|GO:0005886|GO:0031224|GO:0051716|GO:0023051|GO:0044767|GO:0071774|GO:0043231|GO:0010646|GO:0019538|GO:0050790|GO:…	signaling|developmental process|signal transducer activity|cell|metabolic process|cellular process|membrane|catalytic activity|extracellular matrix|response to stimulus|organic substance metabolic process|endomembrane system|small molecule binding|cellular metabolic process|cell proliferation|membrane-bounded organelle|transferase activity|cell surface|regulation of metabolic process|protein bind…	K05093	fibroblast growth factor receptor 2[2.7.10.1]	gga04144|gga04010|gga04810	Endocytosis - Gallus gallus (chicken)|MAPK signaling pathway - Gallus gallus (chicken)|Regulation of actin cytoskeleton - Gallus gallus (chicken)	6:30907654-30979928	18	3	0.41666	0.0636931	0.41666	0.0636931	2.70966	0.00148807	0.0371884	UP
ENSGALG00000007806	Fgf16	-	GO:0023052|GO:0040011|GO:0005576|GO:0009987|GO:0050896|GO:0040012|GO:0048520|GO:0009605|GO:0048870|GO:0005515|GO:0050795|GO:0040017|GO:0051716|GO:0071774|GO:0010632|GO:0051272|GO:0005102|GO:0010033|GO:0007154|GO:0006935|GO:0007165|GO:0090287|GO:0051270|GO:0010634|GO:2000147|GO:0050921|GO:0016477|GO:0050920|GO:2000145|GO:0030335|GO:0007166|GO:0010594|GO:2001028|GO:0001667|GO:0030334|GO:0070851|GO:…	signaling|locomotion|extracellular region|cellular process|response to stimulus|regulation of locomotion|positive regulation of behavior|response to external stimulus|cell motility|protein binding|regulation of behavior|positive regulation of locomotion|cellular response to stimulus|response to fibroblast growth factor|regulation of epithelial cell migration|positive regulation of cellular compon…	K04358	fibroblast growth factor[-]	gga04010|gga04810	MAPK signaling pathway - Gallus gallus (chicken)|Regulation of actin cytoskeleton - Gallus gallus (chicken)	4:12842605-12853008	2	23	0.244016	2.57382	0.244016	2.57382	-3.39886	8.47e-05	0.00379757	DOWN
ENSGALG00000009262	FGB	-	GO:0023052|GO:0032991|GO:0005576|GO:0002376|GO:0005623|GO:0008152|GO:0009987|GO:0016020|GO:0005198|GO:0050896|GO:0051707|GO:0071704|GO:0006950|GO:0012505|GO:0051641|GO:0044237|GO:0005615|GO:0006955|GO:0043227|GO:0009986|GO:0016043|GO:0009605|GO:0019222|GO:0023057|GO:0005515|GO:0005622|GO:0007155|GO:1903561|GO:0071944|GO:0060090|GO:0043234|GO:0005577|GO:0005886|GO:0009607|GO:0051716|GO:0023051|GO:…	signaling|macromolecular complex|extracellular region|immune system process|cell|metabolic process|cellular process|membrane|structural molecule activity|response to stimulus|response to other organism|organic substance metabolic process|response to stress|endomembrane system|cellular localization|cellular metabolic process|extracellular space|immune response|membrane-bounded organelle|cell surfa…	-	-	-	-	4:20472456-20478595	32	81	1.32473	3.0757	1.32473	3.0757	-1.21521	0.00199821	0.0462083	DOWN
ENSGALG00000009266	FGA	-	GO:0023052|GO:0032991|GO:0005576|GO:0002376|GO:0005623|GO:0008152|GO:0009987|GO:0016020|GO:0005198|GO:0050896|GO:0051707|GO:0071704|GO:0006950|GO:0012505|GO:0051641|GO:0044237|GO:0005615|GO:0006955|GO:0043227|GO:0009986|GO:0016043|GO:0009605|GO:0019222|GO:0023057|GO:0005515|GO:0005622|GO:0007155|GO:1903561|GO:0071944|GO:0060090|GO:0043234|GO:0005577|GO:0005886|GO:0009607|GO:0051716|GO:0023051|GO:…	signaling|macromolecular complex|extracellular region|immune system process|cell|metabolic process|cellular process|membrane|structural molecule activity|response to stimulus|response to other organism|organic substance metabolic process|response to stress|endomembrane system|cellular localization|cellular metabolic process|extracellular space|immune response|membrane-bounded organelle|cell surfa…	-	-	-	-	4:20484771-20491761	13	44	0.353097	1.09616	0.353097	1.09616	-1.63433	0.00149235	0.0371884	DOWN
ENSGALG00000003401	FBXL22	-	GO:0008152|GO:0009987|GO:0003824|GO:0071704|GO:0044237|GO:0009056|GO:0016740|GO:0019787|GO:0019538|GO:0044265|GO:0030163|GO:0043412|GO:0044267|GO:0036211|GO:0004842|GO:0006508|GO:0044257|GO:0051603|GO:0006464|GO:0061630|GO:0010498|GO:0019941|GO:0043161|GO:0032446|GO:0006511|GO:0016567	metabolic process|cellular process|catalytic activity|organic substance metabolic process|cellular metabolic process|catabolic process|transferase activity|ubiquitin-like protein transferase activity|protein metabolic process|cellular macromolecule catabolic process|protein catabolic process|macromolecule modification|cellular protein metabolic process|protein modification process|ubiquitin-prote…	-	-	-	-	10:3970795-3974084	38	132	4.24814	13.5353	4.24814	13.5353	-1.67183	1.87e-06	0.000147226	DOWN
ENSGALG00000008301	FAM185A	-	GO:0005623|GO:0005622|GO:0005737	cell|intracellular|cytoplasm	-	-	-	-	1:12796709-12835386	141	75	7.77302	3.79235	7.77302	3.79235	1.03538	0.000121212	0.00507767	UP
ENSGALG00000010371	FAM13A	-	GO:0023052|GO:0009987|GO:0050896|GO:0051716|GO:0007154|GO:0007165	signaling|cellular process|response to stimulus|cellular response to stimulus|cell communication|signal transduction	-	-	-	-	4:35356333-35477008	1512	581	33.3945	11.77	33.3945	11.77	1.5045	4.35e-13	1.1e-10	UP
ENSGALG00000042679	FAM134B	-	-	-	-	-	-	-	2:75879662-75941356	6737	3010	323.187	132.443	323.187	132.443	1.287	5.43e-11	9.7e-09	UP
ENSGALG00000026677	F10	-	GO:0023052|GO:0005576|GO:0005623|GO:0008152|GO:0009987|GO:0003824|GO:0050896|GO:0071704|GO:0006950|GO:0044237|GO:0043227|GO:0006807|GO:0016787|GO:0019222|GO:0005515|GO:0097159|GO:0005622|GO:0008289|GO:0009058|GO:0051716|GO:0023051|GO:0006139|GO:0043231|GO:0010646|GO:0043169|GO:0019538|GO:0051171|GO:0009967|GO:0031323|GO:0017171|GO:0005543|GO:0007154|GO:0007165|GO:0003676|GO:0009966|GO:0044249|GO:…	signaling|extracellular region|cell|metabolic process|cellular process|catalytic activity|response to stimulus|organic substance metabolic process|response to stress|cellular metabolic process|membrane-bounded organelle|nitrogen compound metabolic process|hydrolase activity|regulation of metabolic process|protein binding|organic cyclic compound binding|intracellular|lipid binding|biosynthetic pro…	-	-	-	-	1:137579845-137592401	20	4	0.679456	0.124639	0.679456	0.124639	2.44663	0.000556462	0.0176869	UP
ENSGALG00000016964	EPSTI1	-	-	-	-	-	-	-	1:166655214-166707862	33	83	1.52539	3.51905	1.52539	3.51905	-1.20601	0.00186426	0.0442559	DOWN
ENSGALG00000027247	EOMES	-	GO:0032502|GO:0002376|GO:0005623|GO:0008152|GO:0009987|GO:0050896|GO:0048646|GO:0071704|GO:0044237|GO:0006955|GO:0043227|GO:0006807|GO:0016043|GO:0019222|GO:0050793|GO:0005515|GO:0097159|GO:0005622|GO:0007155|GO:0048856|GO:0000989|GO:0044877|GO:0003700|GO:0009653|GO:0009058|GO:0002520|GO:0044767|GO:0003682|GO:0009888|GO:0006139|GO:0043231|GO:0001076|GO:0007420|GO:0098609|GO:0051171|GO:0002366|GO:…	developmental process|immune system process|cell|metabolic process|cellular process|response to stimulus|anatomical structure formation involved in morphogenesis|organic substance metabolic process|cellular metabolic process|immune response|membrane-bounded organelle|nitrogen compound metabolic process|cellular component organization|regulation of metabolic process|regulation of developmental pro…	-	-	-	-	2:38739416-38744142	6	29	0.139566	0.61871	0.139566	0.61871	-2.14832	0.00190528	0.0446712	DOWN
ENSGALG00000004079	ENOX2	-	GO:0005623|GO:0008152|GO:0048511|GO:0016020|GO:0003824|GO:0036094|GO:0007624|GO:0016491|GO:0009986|GO:0097159|GO:0071944|GO:0005886|GO:0009897|GO:0000166|GO:0003676|GO:0055114|GO:0016667|GO:0015036|GO:0015035	cell|metabolic process|rhythmic process|membrane|catalytic activity|small molecule binding|ultradian rhythm|oxidoreductase activity|cell surface|organic cyclic compound binding|cell periphery|plasma membrane|external side of plasma membrane|nucleotide binding|nucleic acid binding|oxidation-reduction process|oxidoreductase activity, acting on a sulfur group of donors|disulfide oxidoreductase activ…	-	-	-	-	4:1544019-1567852	782	1816	13.2594	28.2429	13.2594	28.2429	-1.09087	3.44e-06	0.000253507	DOWN
ENSGALG00000012131	ELOVL6	-	GO:0005623|GO:0008152|GO:0009987|GO:0016020|GO:0003824|GO:0071704|GO:0012505|GO:0044237|GO:0042175|GO:0043227|GO:0006807|GO:0016740|GO:0031090|GO:0005622|GO:0009058|GO:0005789|GO:0031224|GO:0016746|GO:0043231|GO:0006790|GO:0005783|GO:0044255|GO:0031301|GO:0044249|GO:0016021|GO:0030176|GO:0006629|GO:0051186|GO:0005737|GO:0031227|GO:0016747|GO:0006665|GO:0008610|GO:0006643|GO:0006637|GO:0006631|GO:…	cell|metabolic process|cellular process|membrane|catalytic activity|organic substance metabolic process|endomembrane system|cellular metabolic process|nuclear outer membrane-endoplasmic reticulum membrane network|membrane-bounded organelle|nitrogen compound metabolic process|transferase activity|organelle membrane|intracellular|biosynthetic process|endoplasmic reticulum membrane|intrinsic compone…	K10203	elongation of very long chain fatty acids protein 6[2.3.1.199]	gga01212|gga01040|gga00062	Fatty acid metabolism - Gallus gallus (chicken)|Biosynthesis of unsaturated fatty acids - Gallus gallus (chicken)|Fatty acid elongation - Gallus gallus (chicken)	4:58295099-58362060	64	18	0.856317	0.2209	0.856317	0.2209	1.95475	1.01e-06	8.75e-05	UP
ENSGALG00000033513	ELL	-	GO:0032991|GO:0005623|GO:0008152|GO:0009987|GO:0071704|GO:0044237|GO:0043227|GO:0006807|GO:0005622|GO:0009058|GO:0043234|GO:0006139|GO:0043231|GO:0044249|GO:0008023|GO:1901360|GO:0005634|GO:0034645|GO:0010467|GO:0016070|GO:0005654|GO:0031981|GO:0006351|GO:0032774|GO:0006354|GO:0006366|GO:0009301|GO:0042795|GO:0006368	macromolecular complex|cell|metabolic process|cellular process|organic substance metabolic process|cellular metabolic process|membrane-bounded organelle|nitrogen compound metabolic process|intracellular|biosynthetic process|protein complex|nucleobase-containing compound metabolic process|intracellular membrane-bounded organelle|cellular biosynthetic process|transcription elongation factor complex…	-	-	-	-	28:3910630-3946424	2642	1154	20.5223	8.22197	20.5223	8.22197	1.31964	3.89e-11	7.3e-09	UP
ENSGALG00000010001	EGLN3	-	GO:0008152|GO:0003824|GO:0036094|GO:0016491|GO:0030246|GO:0043169|GO:0019842|GO:0055114|GO:0016705|GO:0031418|GO:0031406|GO:0046872|GO:0046914|GO:0005506	metabolic process|catalytic activity|small molecule binding|oxidoreductase activity|carbohydrate binding|cation binding|vitamin binding|oxidation-reduction process|oxidoreductase activity, acting on paired donors, with incorporation or reduction of molecular oxygen|L-ascorbic acid binding|carboxylic acid binding|metal ion binding|transition metal ion binding|iron ion binding	-	-	-	-	5:35742881-35767270	21	61	1.28831	3.43242	1.28831	3.43242	-1.41375	0.00149259	0.0371884	DOWN
ENSGALG00000039983	EEPD1	-	-	-	-	-	-	-	2:46965662-47025197	926	478	35.641	16.8749	35.641	16.8749	1.07866	1.38e-07	1.46e-05	UP
ENSGALG00000007466	EDNRB2	-	GO:0023052|GO:0032502|GO:0004871|GO:0009987|GO:0016020|GO:0050896|GO:0048856|GO:0004872|GO:0031224|GO:0051716|GO:0044767|GO:0007154|GO:0007275|GO:0007165|GO:0004888|GO:0016021|GO:0048731|GO:0008217|GO:0048483|GO:0007186|GO:0048484|GO:0004930|GO:0008015|GO:0008528|GO:0007399|GO:0035150|GO:0004962|GO:0086100|GO:0050880|GO:0042310	signaling|developmental process|signal transducer activity|cellular process|membrane|response to stimulus|anatomical structure development|receptor activity|intrinsic component of membrane|cellular response to stimulus|single-organism developmental process|cell communication|multicellular organism development|signal transduction|transmembrane signaling receptor activity|integral component of memb…	K04198	endothelin receptor type B[-]	gga04080|gga04020|gga04916	Neuroactive ligand-receptor interaction - Gallus gallus (chicken)|Calcium signaling pathway - Gallus gallus (chicken)|Melanogenesis - Gallus gallus (chicken)	4:11210631-11219813	4	67	0.123693	1.90033	0.123693	1.90033	-3.94141	3.97e-11	7.35e-09	DOWN
ENSGALG00000000667	EDN2	-	GO:0023052|GO:0032502|GO:0040011|GO:0005576|GO:0002376|GO:0005623|GO:0008152|GO:0009987|GO:0050896|GO:0071704|GO:0044237|GO:0008283|GO:0005615|GO:0040012|GO:0048520|GO:0002682|GO:0009605|GO:0048870|GO:0050900|GO:0019222|GO:0005515|GO:0005622|GO:0048856|GO:0050795|GO:0002684|GO:0040017|GO:0009058|GO:0051716|GO:0044767|GO:0002685|GO:0050790|GO:0030323|GO:0051272|GO:0030595|GO:0005102|GO:0030324|GO:…	signaling|developmental process|locomotion|extracellular region|immune system process|cell|metabolic process|cellular process|response to stimulus|organic substance metabolic process|cellular metabolic process|cell proliferation|extracellular space|regulation of locomotion|positive regulation of behavior|regulation of immune system process|response to external stimulus|cell motility|leukocyte mig…	-	-	-	-	23:953066-958386	75	38	2.11946	0.984966	2.11946	0.984966	1.10555	0.000878797	0.0246741	UP
ENSGALG00000034509	DYNLRB1	-	-	-	-	-	-	-	20:1437971-1455271	24	186	0.486992	3.46171	0.486992	3.46171	-2.82951	1.52e-15	5.38e-13	DOWN
ENSGALG00000006647	DUSP8	-	GO:0023052|GO:0008152|GO:0009987|GO:0003824|GO:0050896|GO:0071704|GO:0044237|GO:0016787|GO:0019222|GO:0023057|GO:0051716|GO:0023051|GO:0010646|GO:0019538|GO:0050790|GO:0031323|GO:0007154|GO:0009968|GO:0007165|GO:0043086|GO:0009966|GO:0044092|GO:0016788|GO:0023014|GO:0035556|GO:0042578|GO:1902532|GO:0006796|GO:0032269|GO:0043412|GO:0044267|GO:0032268|GO:0000165|GO:0036211|GO:0051246|GO:0016791|GO:…	signaling|metabolic process|cellular process|catalytic activity|response to stimulus|organic substance metabolic process|cellular metabolic process|hydrolase activity|regulation of metabolic process|negative regulation of signaling|cellular response to stimulus|regulation of signaling|regulation of cell communication|protein metabolic process|regulation of catalytic activity|regulation of cellula…	K04459	dual specificity MAP kinase phosphatase[3.1.3.48]	gga04010	MAPK signaling pathway - Gallus gallus (chicken)	5:14163587-14184836	1067	500	42.7764	18.3859	42.7764	18.3859	1.21821	3.49e-09	4.87e-07	UP
ENSGALG00000016899	DCT	-	GO:0032502|GO:0005623|GO:0008152|GO:0009987|GO:0016020|GO:0003824|GO:0071704|GO:0044237|GO:0008283|GO:0043227|GO:0043473|GO:0006807|GO:0016491|GO:0050793|GO:0005622|GO:0048856|GO:0016853|GO:0009058|GO:0031224|GO:0044767|GO:0051301|GO:0043231|GO:0043169|GO:1901615|GO:0007420|GO:0006520|GO:0006582|GO:0031982|GO:0048869|GO:0008284|GO:0045597|GO:0042127|GO:0072089|GO:0007275|GO:0030900|GO:0061351|GO:…	developmental process|cell|metabolic process|cellular process|membrane|catalytic activity|organic substance metabolic process|cellular metabolic process|cell proliferation|membrane-bounded organelle|pigmentation|nitrogen compound metabolic process|oxidoreductase activity|regulation of developmental process|intracellular|anatomical structure development|isomerase activity|biosynthetic process|intr…	K01827	dopachrome tautomerase[5.3.3.12]	gga01100|gga04916	Metabolic pathways - Gallus gallus (chicken)|Melanogenesis - Gallus gallus (chicken)	1:146485483-146506238	4	138	0.103442	3.27328	0.103442	3.27328	-4.98385	4.84e-22	6.13e-19	DOWN
ENSGALG00000003336	DAPK2	-	GO:0023052|GO:0040011|GO:0002376|GO:0005623|GO:0008152|GO:0009987|GO:0003824|GO:0050896|GO:0071704|GO:0036094|GO:0044237|GO:0040012|GO:0048520|GO:0002682|GO:0016740|GO:0009605|GO:0048870|GO:0050900|GO:0005515|GO:0097159|GO:0005622|GO:0050795|GO:0002684|GO:0040017|GO:0051716|GO:0023051|GO:0002685|GO:0010646|GO:0019538|GO:0001882|GO:0051272|GO:0030595|GO:0005516|GO:0010941|GO:0000166|GO:0007154|GO:…	signaling|locomotion|immune system process|cell|metabolic process|cellular process|catalytic activity|response to stimulus|organic substance metabolic process|small molecule binding|cellular metabolic process|regulation of locomotion|positive regulation of behavior|regulation of immune system process|transferase activity|response to external stimulus|cell motility|leukocyte migration|protein bind…	-	-	-	-	10:3814181-3850001	94	50	6.68194	3.26005	6.68194	3.26005	1.03537	0.000581778	0.0183001	UP
ENSGALG00000006346	CXCL14	-	GO:0023052|GO:0032502|GO:0040011|GO:0005576|GO:0002376|GO:0005623|GO:0009987|GO:0050896|GO:0012505|GO:0006955|GO:0040012|GO:0048520|GO:0043227|GO:0002682|GO:0009605|GO:0048870|GO:0050900|GO:0050793|GO:0005515|GO:0005622|GO:0048856|GO:0050795|GO:0002684|GO:0040017|GO:0051716|GO:0044767|GO:0002685|GO:0043231|GO:0051272|GO:0030595|GO:0005102|GO:0048869|GO:0007154|GO:0006935|GO:0007275|GO:0045595|GO:…	signaling|developmental process|locomotion|extracellular region|immune system process|cell|cellular process|response to stimulus|endomembrane system|immune response|regulation of locomotion|positive regulation of behavior|membrane-bounded organelle|regulation of immune system process|response to external stimulus|cell motility|leukocyte migration|regulation of developmental process|protein bindin…	K10033	C-X-C motif chemokine 14[-]	gga04060	Cytokine-cytokine receptor interaction - Gallus gallus (chicken)	13:15407661-15414929	70	184	3.47408	8.37592	3.47408	8.37592	-1.26962	3.76e-05	0.00199481	DOWN
ENSGALG00000033351	CTHRC1	-	-	-	-	-	-	-	2:130013430-130018289	18	1	0.657579	0.0335072	0.657579	0.0335072	4.29462	8.08e-05	0.00364291	UP
ENSGALG00000004044	CSRP3	-	GO:0032502|GO:0005623|GO:0008152|GO:0009987|GO:0005198|GO:0050896|GO:0048646|GO:0071704|GO:0051641|GO:0044237|GO:0006807|GO:0016043|GO:0009605|GO:0019222|GO:0005515|GO:0005622|GO:0048856|GO:0009653|GO:0009058|GO:0051606|GO:0044767|GO:0008307|GO:0009888|GO:0006139|GO:0022607|GO:0043169|GO:0002026|GO:0019725|GO:0051171|GO:0008092|GO:0031323|GO:0048869|GO:0006996|GO:0031674|GO:0030029|GO:0007275|GO:…	developmental process|cell|metabolic process|cellular process|structural molecule activity|response to stimulus|anatomical structure formation involved in morphogenesis|organic substance metabolic process|cellular localization|cellular metabolic process|nitrogen compound metabolic process|cellular component organization|response to external stimulus|regulation of metabolic process|protein binding…	-	-	-	-	5:1655609-1665618	41	12	2.52539	0.677951	2.52539	0.677951	1.89725	7.28e-05	0.00336407	UP
ENSGALG00000032143	CRISPLD2	-	-	-	-	-	-	-	11:17142610-17163354	134	52	6.88368	2.45019	6.88368	2.45019	1.49029	2.99e-07	2.88e-05	UP
ENSGALG00000038265	CREB5	-	-	-	K09047	cyclic AMP-responsive element-binding protein 5[-]	gga04261	Adrenergic signaling in cardiomyocytes - Gallus gallus (chicken)	2:33303710-33547933	203	29	7.45884	0.977335	7.45884	0.977335	2.93203	2.99e-20	2.53e-17	UP
ENSGALG00000040606	cRac1B	-	GO:0023052|GO:0032502|GO:0032991|GO:0005576|GO:0005623|GO:0009987|GO:0003824|GO:0050896|GO:0012505|GO:0036094|GO:0043227|GO:0030427|GO:0016043|GO:0016787|GO:0042995|GO:0050793|GO:0044297|GO:0005515|GO:0097159|GO:0005622|GO:0007155|GO:0048856|GO:1903561|GO:0009653|GO:0071944|GO:0043234|GO:0051716|GO:0044767|GO:0050877|GO:0043025|GO:0022607|GO:0036477|GO:0001882|GO:0007420|GO:0030426|GO:0031982|GO:…	signaling|developmental process|macromolecular complex|extracellular region|cell|cellular process|catalytic activity|response to stimulus|endomembrane system|small molecule binding|membrane-bounded organelle|site of polarized growth|cellular component organization|hydrolase activity|cell projection|regulation of developmental process|cell body|protein binding|organic cyclic compound binding|intra…	K07861	Ras-related C3 botulinum toxin substrate 3[-]	gga04010|gga04810|gga04510|gga04310|gga04520|gga04370	MAPK signaling pathway - Gallus gallus (chicken)|Regulation of actin cytoskeleton - Gallus gallus (chicken)|Focal adhesion - Gallus gallus (chicken)|Wnt signaling pathway - Gallus gallus (chicken)|Adherens junction - Gallus gallus (chicken)|VEGF signaling pathway - Gallus gallus (chicken)	18:5042896-5049375	407	207	5.01709	2.34047	5.01709	2.34047	1.10005	7.38e-07	6.59e-05	UP
ENSGALG00000008263	CNTN4	-	GO:0032502|GO:0040011|GO:0009987|GO:0050896|GO:0016043|GO:0009605|GO:0050793|GO:0007155|GO:0048856|GO:0009653|GO:0044767|GO:0048869|GO:0006935|GO:0007275|GO:0045595|GO:2000026|GO:0030030|GO:0048468|GO:0048731|GO:0045596|GO:0050768|GO:0030154|GO:0048666|GO:0000904|GO:0007399|GO:0048858|GO:0097485|GO:0031175|GO:0000902|GO:0010721|GO:0061564|GO:0030182|GO:0007411|GO:0022008|GO:0048667|GO:0048812|GO:…	developmental process|locomotion|cellular process|response to stimulus|cellular component organization|response to external stimulus|regulation of developmental process|cell adhesion|anatomical structure development|anatomical structure morphogenesis|single-organism developmental process|cellular developmental process|chemotaxis|multicellular organism development|regulation of cell differentiatio…	-	-	-	-	12:17898685-18121966	3	21	0.0709535	0.455547	0.0709535	0.455547	-2.68266	0.000910749	0.0250217	DOWN
ENSGALG00000005597	CNN3	-	GO:0032502|GO:0005623|GO:0009987|GO:0030054|GO:0030055|GO:0016043|GO:0005911|GO:0005515|GO:0005622|GO:0048856|GO:0044767|GO:0009888|GO:0050839|GO:0005912|GO:0008092|GO:0005516|GO:0048869|GO:0006996|GO:0030029|GO:0005913|GO:0098631|GO:0005737|GO:0030036|GO:0005925|GO:0030154|GO:0060429|GO:0045296|GO:0098632|GO:0003779|GO:0007010|GO:0005856|GO:0030855|GO:0015629|GO:0031032|GO:0098641	developmental process|cell|cellular process|cell junction|cell-substrate junction|cellular component organization|cell-cell junction|protein binding|intracellular|anatomical structure development|single-organism developmental process|tissue development|cell adhesion molecule binding|adherens junction|cytoskeletal protein binding|calmodulin binding|cellular developmental process|organelle organiza…	K07441	beta-1,4-N-acetylglucosaminyltransferase[2.4.1.141]	gga01100|gga00510	Metabolic pathways - Gallus gallus (chicken)|N-Glycan biosynthesis - Gallus gallus (chicken)	8:13438299-13460236	566	1267	8.83	18.13	8.83	18.13	-1.03789	1.47e-05	0.000882471	DOWN
ENSGALG00000039826	CNGA3	-	-	-	-	-	-	-	1:131977565-131997623	14	0	0.490729	0	0.490729	0	Inf	9.96e-05	0.00429965	UP
ENSGALG00000035182	CMKLR1	-	-	-	-	-	-	-	15:6537157-6542732	266	131	9.85451	4.45142	9.85451	4.45142	1.14652	1.56e-06	0.000124033	UP
ENSGALG00000037387	CLSTN2	-	-	-	-	-	-	-	9:6212445-6381940	63	10	1.64201	0.239058	1.64201	0.239058	2.78003	1.9e-09	2.78e-07	UP
ENSGALG00000007370	CLP1	-	GO:0032502|GO:0032991|GO:0005623|GO:0008152|GO:0009987|GO:0003824|GO:0071704|GO:0036094|GO:0044237|GO:0043227|GO:0006807|GO:0016740|GO:0016043|GO:0019222|GO:0097159|GO:0005622|GO:0048856|GO:0043234|GO:0044767|GO:0006139|GO:0043231|GO:0022607|GO:0001882|GO:0007420|GO:0000166|GO:0007275|GO:0022037|GO:0021549|GO:0030902|GO:0060322|GO:0016772|GO:0021695|GO:1901360|GO:0016458|GO:0048731|GO:0005737|GO:…	developmental process|macromolecular complex|cell|metabolic process|cellular process|catalytic activity|organic substance metabolic process|small molecule binding|cellular metabolic process|membrane-bounded organelle|nitrogen compound metabolic process|transferase activity|cellular component organization|regulation of metabolic process|organic cyclic compound binding|intracellular|anatomical stru…	K14399	polyribonucleotide 5'-hydroxyl-kinase[2.7.1.78]	gga03015	mRNA surveillance pathway - Gallus gallus (chicken)	5:16996870-16999139	44	136	2.0513	5.8156	2.0513	5.8156	-1.50339	9.46e-06	0.00060412	DOWN
ENSGALG00000030450	CLIP2	-	-	-	-	-	-	-	19:2751696-2795240	381	195	8.97466	4.21311	8.97466	4.21311	1.09097	1.12e-06	9.45e-05	UP
ENSGALG00000002260	CISH	-	GO:0023052|GO:0005623|GO:0009987|GO:0016020|GO:0050896|GO:0005622|GO:0071944|GO:0005886|GO:0051716|GO:0007154|GO:0007165|GO:0035556|GO:0007186|GO:0007205	signaling|cell|cellular process|membrane|response to stimulus|intracellular|cell periphery|plasma membrane|cellular response to stimulus|cell communication|signal transduction|intracellular signal transduction|G-protein coupled receptor signaling pathway|protein kinase C-activating G-protein coupled receptor signaling pathway	-	-	-	-	12:1870818-1875257	480	233	28.9565	12.8925	28.9565	12.8925	1.16735	1.02e-07	1.11e-05	UP
ENSGALG00000019489	CHST9	-	GO:0008152|GO:0016020|GO:0003824|GO:0071704|GO:0016740|GO:0009058|GO:0031224|GO:0016021|GO:0005975|GO:0008146|GO:0016051	metabolic process|membrane|catalytic activity|organic substance metabolic process|transferase activity|biosynthetic process|intrinsic component of membrane|integral component of membrane|carbohydrate metabolic process|sulfotransferase activity|carbohydrate biosynthetic process	K09673	carbohydrate 4-sulfotransferase 9 [EC:2.8.2.-][-]	gga01100	Metabolic pathways - Gallus gallus (chicken)	2:104761260-104847802	117	54	2.64472	1.11961	2.64472	1.11961	1.24012	1.97e-05	0.00111954	UP
ENSGALG00000005801	CHRNA4	-	GO:0023052|GO:0032991|GO:0004871|GO:0002376|GO:0005623|GO:0008152|GO:0009987|GO:0030054|GO:0045202|GO:0016020|GO:0003824|GO:0005215|GO:0005198|GO:0050896|GO:0071704|GO:0006950|GO:0036094|GO:0051641|GO:0044237|GO:0022857|GO:0006807|GO:0097060|GO:0022892|GO:0009986|GO:0016043|GO:0016787|GO:0044708|GO:0005515|GO:0097159|GO:0005622|GO:0098794|GO:0005200|GO:0071944|GO:0004872|GO:0043234|GO:0005886|GO:…	signaling|macromolecular complex|signal transducer activity|immune system process|cell|metabolic process|cellular process|cell junction|synapse|membrane|catalytic activity|transporter activity|structural molecule activity|response to stimulus|organic substance metabolic process|response to stress|small molecule binding|cellular localization|cellular metabolic process|transmembrane transporter act…	K04806	nicotinic acetylcholine receptor alpha-4[-]	gga04080	Neuroactive ligand-receptor interaction - Gallus gallus (chicken)	20:9071546-9090148	1	19	0.0399858	0.696822	0.0399858	0.696822	-4.12323	0.000142819	0.00588036	DOWN
ENSGALG00000026983	CHRD	-	GO:0032502|GO:0005623|GO:0008152|GO:0009987|GO:0030054|GO:0016020|GO:0048646|GO:0071704|GO:0044237|GO:0043227|GO:0006807|GO:0016043|GO:0005911|GO:0019222|GO:0005515|GO:0097159|GO:0005622|GO:0007155|GO:0048856|GO:0003700|GO:0009653|GO:0071944|GO:0009058|GO:0004872|GO:0005886|GO:0031224|GO:0044767|GO:0006139|GO:0043231|GO:0022607|GO:0005102|GO:0050839|GO:0098609|GO:0051171|GO:0005912|GO:0005887|GO:…	developmental process|cell|metabolic process|cellular process|cell junction|membrane|anatomical structure formation involved in morphogenesis|organic substance metabolic process|cellular metabolic process|membrane-bounded organelle|nitrogen compound metabolic process|cellular component organization|cell-cell junction|regulation of metabolic process|protein binding|organic cyclic compound binding|…	-	-	-	-	9:15979705-15988790	34	85	0.377325	0.865238	0.377325	0.865238	-1.19729	0.00212081	0.0486693	DOWN
ENSGALG00000040823	CHRAC1	-	GO:0032991|GO:0005623|GO:0009987|GO:0043227|GO:0016043|GO:0005515|GO:0097159|GO:0005622|GO:0043234|GO:0043231|GO:0070603|GO:0006996|GO:0003676|GO:0046983|GO:0005634|GO:0006325|GO:0046982|GO:0051276|GO:0003677|GO:0008623|GO:0006338	macromolecular complex|cell|cellular process|membrane-bounded organelle|cellular component organization|protein binding|organic cyclic compound binding|intracellular|protein complex|intracellular membrane-bounded organelle|SWI/SNF superfamily-type complex|organelle organization|nucleic acid binding|protein dimerization activity|nucleus|chromatin organization|protein heterodimerization activity|ch…	-	-	-	-	2:145744634-145748003	38	115	1.16512	3.23415	1.16512	3.23415	-1.47291	4.74e-05	0.00240918	DOWN
ENSGALG00000027874	CHAC1	-	GO:0023052|GO:0032502|GO:0032991|GO:0005576|GO:0002376|GO:0005623|GO:0008152|GO:0009987|GO:0016020|GO:0003824|GO:0050896|GO:0051707|GO:0071704|GO:0006950|GO:0012505|GO:0036094|GO:0016829|GO:0044237|GO:0005615|GO:0006955|GO:0043227|GO:0002682|GO:0006807|GO:0009056|GO:0016740|GO:0009986|GO:0016043|GO:0009605|GO:0016787|GO:0019222|GO:0023057|GO:0005515|GO:0097159|GO:0005622|GO:0003823|GO:0048856|GO:…	signaling|developmental process|macromolecular complex|extracellular region|immune system process|cell|metabolic process|cellular process|membrane|catalytic activity|response to stimulus|response to other organism|organic substance metabolic process|response to stress|endomembrane system|small molecule binding|lyase activity|cellular metabolic process|extracellular space|immune response|membrane-…	-	-	-	-	5:24438649-24440766	11314	3842	442.855	137.936	442.855	137.936	1.68283	5.35e-17	2.39e-14	UP
ENSGALG00000044610	CFAP100	-	-	-	-	-	-	-	12:10668759-10678545	61	23	2.77422	0.959418	2.77422	0.959418	1.53185	6.52e-05	0.00308408	UP
ENSGALG00000040180	CEBPD	-	-	-	-	-	-	-	2:108248344-108249313	749	231	77.2663	21.8573	77.2663	21.8573	1.82172	4.12e-16	1.57e-13	UP
ENSGALG00000002358	CDO1	-	GO:0023052|GO:0032502|GO:0032991|GO:0004871|GO:0002376|GO:0005623|GO:0008152|GO:0009987|GO:0016020|GO:0003824|GO:0050896|GO:0071704|GO:0051641|GO:0044237|GO:0043227|GO:0006807|GO:0009056|GO:0016491|GO:0030234|GO:0019222|GO:0005515|GO:0005622|GO:0048856|GO:0000989|GO:0009653|GO:0071944|GO:0009058|GO:0004872|GO:0043234|GO:0005886|GO:0031224|GO:0002520|GO:0051716|GO:0023051|GO:0044767|GO:0009888|GO:…	signaling|developmental process|macromolecular complex|signal transducer activity|immune system process|cell|metabolic process|cellular process|membrane|catalytic activity|response to stimulus|organic substance metabolic process|cellular localization|cellular metabolic process|membrane-bounded organelle|nitrogen compound metabolic process|catabolic process|oxidoreductase activity|enzyme regulator…	K00456	cysteine dioxygenase[1.13.11.20]	gga01100|gga00270|gga00430	Metabolic pathways - Gallus gallus (chicken)|Cysteine and methionine metabolism - Gallus gallus (chicken)|Taurine and hypotaurine metabolism - Gallus gallus (chicken)	Z:72942623-72952484	203	70	11.0786	3.50401	11.0786	3.50401	1.6607	7.76e-10	1.18e-07	UP
ENSGALG00000017274	CD9	-	GO:0023052|GO:0032502|GO:0005576|GO:0005623|GO:0000003|GO:0008152|GO:0022414|GO:0009987|GO:0030054|GO:0016020|GO:0050896|GO:0048646|GO:0071704|GO:0030055|GO:0044237|GO:0008283|GO:0005615|GO:0043227|GO:0009986|GO:0016043|GO:0019953|GO:0007155|GO:0048856|GO:1903561|GO:0009653|GO:0071944|GO:0005886|GO:0031224|GO:0051716|GO:0044767|GO:0022607|GO:0005912|GO:0005887|GO:0009566|GO:0031982|GO:0009897|GO:…	signaling|developmental process|extracellular region|cell|reproduction|metabolic process|reproductive process|cellular process|cell junction|membrane|response to stimulus|anatomical structure formation involved in morphogenesis|organic substance metabolic process|cell-substrate junction|cellular metabolic process|cell proliferation|extracellular space|membrane-bounded organelle|cell surface|cellu…	-	-	-	-	1:74491375-74515119	39	13	2.62986	0.804053	2.62986	0.804053	1.70963	0.000305088	0.010726	UP
ENSGALG00000015355	CD47	-	GO:0023052|GO:0032991|GO:0005576|GO:0004871|GO:0002376|GO:0005623|GO:0009987|GO:0016020|GO:0050896|GO:0051707|GO:0006950|GO:0012505|GO:0051641|GO:0008283|GO:0043227|GO:0002682|GO:0016043|GO:0009605|GO:0005622|GO:0007155|GO:1903561|GO:0002684|GO:0071944|GO:0004872|GO:0043234|GO:0005886|GO:0031224|GO:0009607|GO:0051716|GO:0006952|GO:0043231|GO:0070053|GO:0098609|GO:0017119|GO:0005887|GO:0009617|GO:…	signaling|macromolecular complex|extracellular region|signal transducer activity|immune system process|cell|cellular process|membrane|response to stimulus|response to other organism|response to stress|endomembrane system|cellular localization|cell proliferation|membrane-bounded organelle|regulation of immune system process|cellular component organization|response to external stimulus|intracellula…	K06266	CD47 antigen (Rh-related antigen, integrin-associated signal transducer)[-]	gga04512	ECM-receptor interaction - Gallus gallus (chicken)	1:87434456-87455171	1267	456	20.0705	6.62554	20.0705	6.62554	1.59896	3.8e-14	1.13e-11	UP
ENSGALG00000006955	CCNJ	-	GO:0005623|GO:0043227|GO:0005622|GO:0043231|GO:0005634	cell|membrane-bounded organelle|intracellular|intracellular membrane-bounded organelle|nucleus	-	-	-	-	6:21030538-21037067	32	10	2.11474	0.606154	2.11474	0.606154	1.80273	0.000608709	0.0188353	UP
ENSGALG00000028256	CCL19	-	GO:0023052|GO:0040011|GO:0005576|GO:0002376|GO:0005623|GO:0008152|GO:0009987|GO:0050896|GO:0051707|GO:0071704|GO:0006950|GO:0051641|GO:0044237|GO:0005615|GO:0006955|GO:0040012|GO:0048520|GO:0002682|GO:0009605|GO:0048870|GO:0050900|GO:0019222|GO:0005515|GO:0007155|GO:0050795|GO:0002684|GO:0040017|GO:0009607|GO:0051716|GO:0023051|GO:0036336|GO:0002685|GO:0045834|GO:0006952|GO:0010646|GO:0032388|GO:…	signaling|locomotion|extracellular region|immune system process|cell|metabolic process|cellular process|response to stimulus|response to other organism|organic substance metabolic process|response to stress|cellular localization|cellular metabolic process|extracellular space|immune response|regulation of locomotion|positive regulation of behavior|regulation of immune system process|response to ex…	K05512	C-C motif chemokine 19[-]	gga04060	Cytokine-cytokine receptor interaction - Gallus gallus (chicken)	Z:8363765-8366761	7	31	0.294437	1.19596	0.294437	1.19596	-2.02214	0.00188854	0.0444158	DOWN
ENSGALG00000005889	CCDC18	-	-	-	-	-	-	-	8:13985788-14013189	50	120	0.631273	1.38964	0.631273	1.38964	-1.13838	0.000896943	0.024822	DOWN
ENSGALG00000014603	C1S	-	GO:0005576|GO:0002376|GO:0008152|GO:0003824|GO:0050896|GO:0071704|GO:0005615|GO:0006955|GO:0043227|GO:0002682|GO:0016787|GO:1903561|GO:0002684|GO:0072562|GO:0050778|GO:0043169|GO:0019538|GO:0006959|GO:0031982|GO:0017171|GO:0070062|GO:0006956|GO:0050776|GO:0008233|GO:0046872|GO:0008236|GO:0006508|GO:0004252|GO:0005509|GO:0004175	extracellular region|immune system process|metabolic process|catalytic activity|response to stimulus|organic substance metabolic process|extracellular space|immune response|membrane-bounded organelle|regulation of immune system process|hydrolase activity|extracellular vesicle|positive regulation of immune system process|blood microparticle|positive regulation of immune response|cation binding|pro…	-	-	-	-	1:77379603-77388708	419	952	12.0374	25.086	12.0374	25.086	-1.05936	1.44e-05	0.000871181	DOWN
ENSGALG00000004771	C1QB	-	GO:0032502|GO:0032991|GO:0005576|GO:0002376|GO:0008152|GO:0050896|GO:0071704|GO:0005615|GO:0006955|GO:0043227|GO:0002682|GO:0005515|GO:0048856|GO:1903561|GO:0002684|GO:0043234|GO:0044767|GO:0072562|GO:0050778|GO:0019538|GO:0006959|GO:0031982|GO:0070062|GO:0006956|GO:0007275|GO:0050776|GO:0005581|GO:0042802|GO:0046983|GO:0002250|GO:0048839|GO:0048731|GO:0007423|GO:0048513|GO:0006958|GO:0043583|GO:…	developmental process|macromolecular complex|extracellular region|immune system process|metabolic process|response to stimulus|organic substance metabolic process|extracellular space|immune response|membrane-bounded organelle|regulation of immune system process|protein binding|anatomical structure development|extracellular vesicle|positive regulation of immune system process|protein complex|singl…	-	-	-	-	21:6083120-6085216	71	182	2.77768	6.53084	2.77768	6.53084	-1.23339	6.36e-05	0.00302334	DOWN
ENSGALG00000042103	C11orf96	-	-	-	-	-	-	-	5:21670426-21671409	122	64	9.43911	4.54179	9.43911	4.54179	1.05539	0.000169126	0.00670134	UP
ENSGALG00000026858	BTG2	-	GO:0032502|GO:0005576|GO:0008152|GO:0009987|GO:0050896|GO:0071704|GO:0006950|GO:0044237|GO:0008283|GO:0032259|GO:0043227|GO:0006807|GO:0009056|GO:0016043|GO:0044708|GO:0019222|GO:0048856|GO:1903561|GO:0009058|GO:0051716|GO:0044767|GO:0009888|GO:0006139|GO:0050877|GO:0021542|GO:0019538|GO:0007420|GO:0051171|GO:0031982|GO:0031323|GO:0048869|GO:0070062|GO:0033554|GO:0042127|GO:0021543|GO:0007275|GO:…	developmental process|extracellular region|metabolic process|cellular process|response to stimulus|organic substance metabolic process|response to stress|cellular metabolic process|cell proliferation|methylation|membrane-bounded organelle|nitrogen compound metabolic process|catabolic process|cellular component organization|single-organism behavior|regulation of metabolic process|anatomical struct…	K14443	protein Tob/BTG[-]	gga03018	RNA degradation - Gallus gallus (chicken)	26:5123258-5124762	3915	2014	602.131	284.115	602.131	284.115	1.0836	2.38e-08	3.02e-06	UP
ENSGALG00000011276	BTG1	-	GO:0032502|GO:0005623|GO:0009987|GO:0048646|GO:0008283|GO:0043227|GO:0050793|GO:0005515|GO:0005622|GO:0048856|GO:0009653|GO:0044767|GO:0009888|GO:0043231|GO:0010942|GO:0048869|GO:0010941|GO:0045597|GO:0042127|GO:0008219|GO:0007275|GO:0008285|GO:0045595|GO:2000026|GO:0001568|GO:0048514|GO:0048731|GO:0019899|GO:0001525|GO:0005737|GO:0005634|GO:0045765|GO:0051149|GO:0030154|GO:0072358|GO:0043067|GO:…	developmental process|cell|cellular process|anatomical structure formation involved in morphogenesis|cell proliferation|membrane-bounded organelle|regulation of developmental process|protein binding|intracellular|anatomical structure development|anatomical structure morphogenesis|single-organism developmental process|tissue development|intracellular membrane-bounded organelle|positive regulation …	K14443	protein Tob/BTG[-]	gga03018	RNA degradation - Gallus gallus (chicken)	1:44398383-44401046	427	1427	17.6771	54.1854	17.6771	54.1854	-1.61603	7.34e-12	1.64e-09	DOWN
ENSGALG00000033813	BTBD6	-	-	-	-	-	-	-	5:52829868-52832920	62	185	1.26107	3.45137	1.26107	3.45137	-1.45253	3.41e-06	0.000253021	DOWN
ENSGALG00000015152	BOC	-	GO:0023052|GO:0032502|GO:0040011|GO:0005623|GO:0009987|GO:0016020|GO:0050896|GO:0016043|GO:0009605|GO:0050793|GO:0048856|GO:0009653|GO:0071944|GO:0005886|GO:0031224|GO:0051716|GO:0044767|GO:0005887|GO:0048869|GO:0045597|GO:0007154|GO:0006935|GO:0007275|GO:0007165|GO:0045595|GO:0016021|GO:0030030|GO:0031226|GO:0048468|GO:0048731|GO:0007166|GO:0051149|GO:0030154|GO:0048666|GO:0000904|GO:0051147|GO:…	signaling|developmental process|locomotion|cell|cellular process|membrane|response to stimulus|cellular component organization|response to external stimulus|regulation of developmental process|anatomical structure development|anatomical structure morphogenesis|cell periphery|plasma membrane|intrinsic component of membrane|cellular response to stimulus|single-organism developmental process|integra…	K20020	brother of CDO[-]	gga04340	Hedgehog signaling pathway - Gallus gallus (chicken)	1:83273631-83292347	54	145	1.23903	3.05164	1.23903	3.05164	-1.30037	8.91e-05	0.00395845	DOWN
ENSGALG00000031786	BLVRA	-	GO:0005576|GO:0005623|GO:0008152|GO:0009987|GO:0003824|GO:0071704|GO:0036094|GO:0044237|GO:0043227|GO:0006807|GO:0009056|GO:0016491|GO:0016740|GO:0097159|GO:0005622|GO:1903561|GO:0043169|GO:0031982|GO:0070062|GO:0000166|GO:0042168|GO:0016627|GO:0016772|GO:0055114|GO:1901360|GO:0051186|GO:0005737|GO:0016301|GO:0016628|GO:0006778|GO:0016773|GO:0046872|GO:0042167|GO:0004672|GO:0046914|GO:0004074|GO:…	extracellular region|cell|metabolic process|cellular process|catalytic activity|organic substance metabolic process|small molecule binding|cellular metabolic process|membrane-bounded organelle|nitrogen compound metabolic process|catabolic process|oxidoreductase activity|transferase activity|organic cyclic compound binding|intracellular|extracellular vesicle|cation binding|vesicle|extracellular ex…	K00214	biliverdin reductase[1.3.1.24]	gga00860	Porphyrin and chlorophyll metabolism - Gallus gallus (chicken)	2:51764995-51794492	103	52	4.59646	2.12847	4.59646	2.12847	1.1107	0.000216041	0.00814468	UP
ENSGALG00000016661	BLK	-	GO:0023052|GO:0032502|GO:0002376|GO:0005623|GO:0008152|GO:0009987|GO:0016020|GO:0003824|GO:0050896|GO:0071704|GO:0006950|GO:0036094|GO:0051641|GO:0044237|GO:0008283|GO:0006955|GO:0019898|GO:0002682|GO:0016740|GO:0016043|GO:0005515|GO:0097159|GO:0005622|GO:0002684|GO:0071944|GO:0005886|GO:0051716|GO:0023051|GO:0044767|GO:0050778|GO:0046883|GO:0006952|GO:0022607|GO:0010646|GO:0019538|GO:0045087|GO:…	signaling|developmental process|immune system process|cell|metabolic process|cellular process|membrane|catalytic activity|response to stimulus|organic substance metabolic process|response to stress|small molecule binding|cellular localization|cellular metabolic process|cell proliferation|immune response|extrinsic component of membrane|regulation of immune system process|transferase activity|cellu…	-	-	-	-	3:107708021-107727966	15	56	0.738678	2.52942	0.738678	2.52942	-1.77579	0.000289093	0.0102861	DOWN
ENSGALG00000010029	BEST3	-	GO:0032991|GO:0005623|GO:0009987|GO:0016020|GO:0005215|GO:0022857|GO:0022892|GO:0071944|GO:0051051|GO:0043234|GO:0005886|GO:0031224|GO:0043271|GO:0005887|GO:0006810|GO:0022891|GO:0016021|GO:0031226|GO:0055085|GO:0034702|GO:0015267|GO:0015075|GO:0006811|GO:0034220|GO:0034707|GO:0098656|GO:0005216|GO:0006820|GO:0008509|GO:0015698|GO:0005253|GO:0015108|GO:0006821|GO:0005254|GO:1902476	macromolecular complex|cell|cellular process|membrane|transporter activity|transmembrane transporter activity|substrate-specific transporter activity|cell periphery|negative regulation of transport|protein complex|plasma membrane|intrinsic component of membrane|negative regulation of ion transport|integral component of plasma membrane|transport|substrate-specific transmembrane transporter activit…	-	-	-	-	1:35534379-35550868	1626	533	61.587	18.517	61.587	18.517	1.73377	1.83e-16	7.31e-14	UP
ENSGALG00000009303	avenaII	-	GO:0005623|GO:0030054|GO:0016020|GO:0030055|GO:0005515|GO:0005622|GO:0071944|GO:0005886|GO:0005912|GO:0019904|GO:0005737|GO:0005925|GO:0050699	cell|cell junction|membrane|cell-substrate junction|protein binding|intracellular|cell periphery|plasma membrane|adherens junction|protein domain specific binding|cytoplasm|focal adhesion|WW domain binding	K05746	enabled[-]	gga04810	Regulation of actin cytoskeleton - Gallus gallus (chicken)	3:17305522-17391881	1497	769	24.7597	11.6661	24.7597	11.6661	1.08567	5.36e-08	6.26e-06	UP
ENSGALG00000025887	ATF3	-	GO:0023052|GO:0032502|GO:0032991|GO:0005623|GO:0008152|GO:0009987|GO:0050896|GO:0071704|GO:0006950|GO:0044237|GO:0043227|GO:0006807|GO:0009605|GO:0019222|GO:0023057|GO:0005515|GO:0097159|GO:0005622|GO:0048856|GO:0003700|GO:0009058|GO:0043234|GO:0051716|GO:0023051|GO:0044767|GO:0009888|GO:0006139|GO:0043231|GO:0010646|GO:0019538|GO:0010942|GO:0042594|GO:0051171|GO:0009967|GO:0031323|GO:0048869|GO:…	signaling|developmental process|macromolecular complex|cell|metabolic process|cellular process|response to stimulus|organic substance metabolic process|response to stress|cellular metabolic process|membrane-bounded organelle|nitrogen compound metabolic process|response to external stimulus|regulation of metabolic process|negative regulation of signaling|protein binding|organic cyclic compound bin…	-	-	-	-	3:21874342-21876244	2349	991	325.151	125.82	325.151	125.82	1.36974	9.64e-12	2.04e-09	UP
ENSGALG00000009748	ASNS	-	GO:0008152|GO:0009987|GO:0003824|GO:0050896|GO:0071704|GO:0006950|GO:0044237|GO:0006807|GO:0009605|GO:0016787|GO:0009058|GO:0016874|GO:0051716|GO:0006520|GO:0042594|GO:0010941|GO:0007154|GO:0031668|GO:0033554|GO:0008219|GO:0044249|GO:0016788|GO:0060548|GO:0051726|GO:0045787|GO:0007049|GO:0031667|GO:0008484|GO:0007346|GO:0043067|GO:0009267|GO:0016884|GO:0012501|GO:0045931|GO:0000278|GO:0031669|GO:…	metabolic process|cellular process|catalytic activity|response to stimulus|organic substance metabolic process|response to stress|cellular metabolic process|nitrogen compound metabolic process|response to external stimulus|hydrolase activity|biosynthetic process|ligase activity|cellular response to stimulus|cellular amino acid metabolic process|response to starvation|regulation of cell death|cell…	K01953	asparagine synthase (glutamine-hydrolysing)[6.3.5.4]	gga01100|gga00250	Metabolic pathways - Gallus gallus (chicken)|Alanine, aspartate and glutamate metabolism - Gallus gallus (chicken)	2:24690802-24704682	81	205	1.26184	2.92921	1.26184	2.92921	-1.21498	5.59e-05	0.00272208	DOWN
ENSGALG00000002576	ASL2	-	GO:0005623|GO:0008152|GO:0009987|GO:0003824|GO:0005198|GO:0071704|GO:0016829|GO:0044237|GO:0006807|GO:0016043|GO:0005622|GO:0009058|GO:0005212|GO:0022607|GO:0006520|GO:0044249|GO:0005737|GO:0006461|GO:0005829|GO:0008652|GO:0004056|GO:0019752|GO:0006591|GO:0051259|GO:0042450|GO:0006525|GO:0051262|GO:0006526	cell|metabolic process|cellular process|catalytic activity|structural molecule activity|organic substance metabolic process|lyase activity|cellular metabolic process|nitrogen compound metabolic process|cellular component organization|intracellular|biosynthetic process|structural constituent of eye lens|cellular component assembly|cellular amino acid metabolic process|cellular biosynthetic process…	K01755	argininosuccinate lyase[4.3.2.1]	gga01100|gga01230|gga00250|gga00220	Metabolic pathways - Gallus gallus (chicken)|Biosynthesis of amino acids - Gallus gallus (chicken)|Alanine, aspartate and glutamate metabolism - Gallus gallus (chicken)|Arginine biosynthesis - Gallus gallus (chicken)	19:4919234-4928185	191	93	6.48578	2.89659	6.48578	2.89659	1.16292	4.46e-06	0.000312559	UP
ENSGALG00000007594	ASB12	-	GO:0023052|GO:0005623|GO:0008152|GO:0009987|GO:0050896|GO:0071704|GO:0044237|GO:0005622|GO:0051716|GO:0019538|GO:0007154|GO:0007165|GO:0035556|GO:0043412|GO:0044267|GO:0036211|GO:0006464|GO:0032446|GO:0016567	signaling|cell|metabolic process|cellular process|response to stimulus|organic substance metabolic process|cellular metabolic process|intracellular|cellular response to stimulus|protein metabolic process|cell communication|signal transduction|intracellular signal transduction|macromolecule modification|cellular protein metabolic process|protein modification process|cellular protein modification p…	-	-	-	-	4:11706884-11711453	284	725	11.6872	27.3657	11.6872	27.3657	-1.22744	7.31e-07	6.59e-05	DOWN
ENSGALG00000003527	ARRDC2	-	-	-	-	-	-	-	28:4063103-4065550	1796	720	116.865	42.9721	116.865	42.9721	1.44337	1.9e-12	4.44e-10	UP
ENSGALG00000013846	ARFGEF3	-	GO:0023052|GO:0008152|GO:0009987|GO:0003824|GO:0050896|GO:0071704|GO:0005085|GO:0016787|GO:0019222|GO:0051716|GO:0023051|GO:0010646|GO:0019538|GO:0050790|GO:0043085|GO:0005086|GO:0017171|GO:0007154|GO:0007165|GO:0009966|GO:0008233|GO:0035556|GO:0008236|GO:0006508|GO:0043087|GO:0007264|GO:0043547|GO:0070008|GO:0051056|GO:0008238|GO:0004185|GO:0004180|GO:0007265|GO:0046578|GO:0004177|GO:0032012|GO:…	signaling|metabolic process|cellular process|catalytic activity|response to stimulus|organic substance metabolic process|guanyl-nucleotide exchange factor activity|hydrolase activity|regulation of metabolic process|cellular response to stimulus|regulation of signaling|regulation of cell communication|protein metabolic process|regulation of catalytic activity|positive regulation of catalytic activ…	-	-	-	-	3:54570807-54650676	45	13	0.430499	0.114071	0.430499	0.114071	1.91608	3.82e-05	0.00202167	UP
ENSGALG00000015128	AQP4	-	GO:0002376|GO:0005623|GO:0009987|GO:0016020|GO:0005215|GO:0050896|GO:0006950|GO:0006955|GO:0022857|GO:0022892|GO:0009986|GO:0016043|GO:0005622|GO:0071944|GO:0005886|GO:0031224|GO:0051716|GO:0006952|GO:0045087|GO:0019725|GO:0005887|GO:0032535|GO:0009897|GO:0006810|GO:0010033|GO:0016323|GO:0042592|GO:0022891|GO:0016021|GO:0031226|GO:0050878|GO:0005737|GO:0055085|GO:0008361|GO:0015267|GO:0034097|GO:…	immune system process|cell|cellular process|membrane|transporter activity|response to stimulus|response to stress|immune response|transmembrane transporter activity|substrate-specific transporter activity|cell surface|cellular component organization|intracellular|cell periphery|plasma membrane|intrinsic component of membrane|cellular response to stimulus|defense response|innate immune response|ce…	-	-	-	-	2:104735074-104744725	649	344	26.5072	12.887	26.5072	12.887	1.04046	6.78e-07	6.17e-05	UP
ENSGALG00000033376	APOH	-	GO:0032502|GO:0040011|GO:0032991|GO:0005576|GO:0005623|GO:0008152|GO:0009987|GO:0031012|GO:0050896|GO:0048646|GO:0071704|GO:0006950|GO:0044237|GO:0008283|GO:0005615|GO:0040012|GO:0043227|GO:0051918|GO:0009986|GO:0009605|GO:0048870|GO:0030234|GO:0019222|GO:0050793|GO:0032994|GO:0005515|GO:0048856|GO:1903561|GO:0009653|GO:0008289|GO:0040013|GO:0044767|GO:0010632|GO:0008047|GO:0019538|GO:0050790|GO:…	developmental process|locomotion|macromolecular complex|extracellular region|cell|metabolic process|cellular process|extracellular matrix|response to stimulus|anatomical structure formation involved in morphogenesis|organic substance metabolic process|response to stress|cellular metabolic process|cell proliferation|extracellular space|regulation of locomotion|membrane-bounded organelle|negative r…	-	-	-	-	18:7515359-7521011	1	32	0.0496304	1.45667	0.0496304	1.45667	-4.8753	1.75e-07	1.81e-05	DOWN
ENSGALG00000007114	APOA1	-	GO:0032502|GO:0032991|GO:0005576|GO:0008152|GO:0009987|GO:0005215|GO:0050896|GO:0071704|GO:0006950|GO:0036094|GO:0044237|GO:0005615|GO:0006807|GO:0009056|GO:0022892|GO:0016043|GO:0030234|GO:0019222|GO:0032994|GO:0005515|GO:0097159|GO:0048856|GO:0008289|GO:0009058|GO:0097006|GO:0051716|GO:0044767|GO:0072562|GO:0045834|GO:0022607|GO:0008047|GO:0043169|GO:1901615|GO:0019538|GO:0050790|GO:0005102|GO:…	developmental process|macromolecular complex|extracellular region|metabolic process|cellular process|transporter activity|response to stimulus|organic substance metabolic process|response to stress|small molecule binding|cellular metabolic process|extracellular space|nitrogen compound metabolic process|catabolic process|substrate-specific transporter activity|cellular component organization|enzym…	K08757	apolipoprotein A-I[-]	gga03320	PPAR signaling pathway - Gallus gallus (chicken)	24:5110448-5112102	1127	3585	14.5227	42.373	14.5227	42.373	-1.54483	9.32e-12	1.99e-09	DOWN
ENSGALG00000031917	ANKIB1	-	-	-	-	-	-	-	2:22587398-22642927	817	406	18.9344	8.63041	18.9344	8.63041	1.13351	5.18e-08	6.11e-06	UP
ENSGALG00000041501	AMER3	-	-	-	-	-	-	-	9:2511932-2514877	169	26	4.36737	0.616277	4.36737	0.616277	2.82511	9.11e-18	4.77e-15	UP
ENSGALG00000035219	ALB	-	-	-	-	-	-	-	4:51168578-51181602	122	365	4.46328	12.2479	4.46328	12.2479	-1.45636	8.72e-08	9.66e-06	DOWN
ENSGALG00000040957	AGO2	-	-	-	-	-	-	-	2:145762254-145789313	48	12	1.43475	0.328994	1.43475	0.328994	2.12467	5.8e-06	0.000386784	UP
ENSGALG00000010792	AGMO	-	GO:0005623|GO:0008152|GO:0009987|GO:0016020|GO:0003824|GO:0071704|GO:0012505|GO:0044237|GO:0043227|GO:0016491|GO:0005622|GO:0009058|GO:0031224|GO:0043231|GO:0043169|GO:0005783|GO:0044255|GO:0044249|GO:0016021|GO:0006629|GO:0055114|GO:0016705|GO:0005737|GO:0004497|GO:0006662|GO:0016714|GO:0008610|GO:0006643|GO:0046872|GO:0006631|GO:0046485|GO:0046914|GO:0019752|GO:0050479|GO:0006633|GO:0005506	cell|metabolic process|cellular process|membrane|catalytic activity|organic substance metabolic process|endomembrane system|cellular metabolic process|membrane-bounded organelle|oxidoreductase activity|intracellular|biosynthetic process|intrinsic component of membrane|intracellular membrane-bounded organelle|cation binding|endoplasmic reticulum|cellular lipid metabolic process|cellular biosynthet…	-	-	-	-	2:27894534-28076252	12	0	0.595953	0	0.595953	0	Inf	0.000352487	0.0119539	UP
ENSGALG00000009168	AFF2	-	-	-	-	-	-	-	4:18260155-18518991	87	43	1.86944	0.847486	1.86944	0.847486	1.14135	0.000258264	0.00943956	UP
ENSGALG00000016511	ADGRG2	-	GO:0023052|GO:0004871|GO:0009987|GO:0016020|GO:0050896|GO:0004872|GO:0031224|GO:0051716|GO:0007154|GO:0007165|GO:0004888|GO:0016021|GO:0007166|GO:0007186|GO:0004930	signaling|signal transducer activity|cellular process|membrane|response to stimulus|receptor activity|intrinsic component of membrane|cellular response to stimulus|cell communication|signal transduction|transmembrane signaling receptor activity|integral component of membrane|cell surface receptor signaling pathway|G-protein coupled receptor signaling pathway|G-protein coupled receptor activity	-	-	-	-	1:120395079-120415594	53	23	1.03434	0.411706	1.03434	0.411706	1.32903	0.000588384	0.0184697	UP
ENSGALG00000030502	ADAMTS4	-	-	-	-	-	-	-	25:2553451-2560918	108	47	2.80239	1.11862	2.80239	1.11862	1.32494	1.16e-05	0.000721445	UP
ENSGALG00000008632	ACSS1	-	GO:0005623|GO:0008152|GO:0009987|GO:0003824|GO:0071704|GO:0036094|GO:0044237|GO:0043227|GO:0097159|GO:0005622|GO:0009058|GO:0016874|GO:0043231|GO:0006790|GO:0043169|GO:0001882|GO:0000166|GO:0044249|GO:0051186|GO:0005737|GO:0032549|GO:0005739|GO:0005759|GO:0019427|GO:0001883|GO:0016208|GO:0006637|GO:0017076|GO:0032559|GO:0019752|GO:0005524|GO:0006084|GO:0003987|GO:0009108|GO:0006085|GO:0006083	cell|metabolic process|cellular process|catalytic activity|organic substance metabolic process|small molecule binding|cellular metabolic process|membrane-bounded organelle|organic cyclic compound binding|intracellular|biosynthetic process|ligase activity|intracellular membrane-bounded organelle|sulfur compound metabolic process|cation binding|nucleoside binding|nucleotide binding|cellular biosynt…	K01895	acetyl-CoA synthetase[6.2.1.1]	gga01100|gga01200|gga00010|gga00620|gga00640	Metabolic pathways - Gallus gallus (chicken)|Carbon metabolism - Gallus gallus (chicken)|Glycolysis / Gluconeogenesis - Gallus gallus (chicken)|Pyruvate metabolism - Gallus gallus (chicken)|Propanoate metabolism - Gallus gallus (chicken)	3:15852650-15884502	103	48	3.9247	1.67761	3.9247	1.67761	1.22618	5.52e-05	0.0026979	UP
ENSGALG00000010785	ACOT11	-	GO:0005576|GO:0005623|GO:0008152|GO:0009987|GO:0003824|GO:0050896|GO:0071704|GO:0006950|GO:0044237|GO:0043227|GO:0016787|GO:0005622|GO:1903561|GO:0008289|GO:0006790|GO:0009409|GO:0031982|GO:0070062|GO:0044255|GO:0016788|GO:0006629|GO:0009266|GO:0051186|GO:0005737|GO:0005829|GO:0016790|GO:0006637|GO:0006631|GO:0019752|GO:0047617	extracellular region|cell|metabolic process|cellular process|catalytic activity|response to stimulus|organic substance metabolic process|response to stress|cellular metabolic process|membrane-bounded organelle|hydrolase activity|intracellular|extracellular vesicle|lipid binding|sulfur compound metabolic process|response to cold|vesicle|extracellular exosome|cellular lipid metabolic process|hydrol…	-	-	-	-	8:25308308-25318308	807	432	17.6192	8.65112	17.6192	8.65112	1.02619	6.12e-07	5.6e-05	UP
ENSGALG00000005043	ACACB	-	GO:0032502|GO:0005623|GO:0008152|GO:0009987|GO:0040007|GO:0003824|GO:0050896|GO:0071704|GO:0036094|GO:0044237|GO:0043227|GO:0006807|GO:0009056|GO:0048589|GO:0016043|GO:0009605|GO:0010884|GO:0019222|GO:0050793|GO:0097159|GO:0005622|GO:0048856|GO:0009058|GO:0040008|GO:0045927|GO:0016874|GO:0044767|GO:0006139|GO:0043231|GO:0022607|GO:0006790|GO:0043169|GO:0050790|GO:0001882|GO:0016885|GO:0031323|GO:…	developmental process|cell|metabolic process|cellular process|growth|catalytic activity|response to stimulus|organic substance metabolic process|small molecule binding|cellular metabolic process|membrane-bounded organelle|nitrogen compound metabolic process|catabolic process|developmental growth|cellular component organization|response to external stimulus|positive regulation of lipid storage|reg…	K01946	acetyl-CoA carboxylase / biotin carboxylase 2[6.3.4.14]	gga01100|gga04910|gga04920|gga00620|gga00640|gga00061	Metabolic pathways - Gallus gallus (chicken)|Insulin signaling pathway - Gallus gallus (chicken)|Adipocytokine signaling pathway - Gallus gallus (chicken)|Pyruvate metabolism - Gallus gallus (chicken)|Propanoate metabolism - Gallus gallus (chicken)|Fatty acid biosynthesis - Gallus gallus (chicken)	15:6711180-6730689	1374	588	13.8056	5.41902	13.8056	5.41902	1.34915	5.36e-11	9.7e-09	UP
ENSGALG00000041043	ABRA	-	-	-	-	-	-	-	2:131615461-131620601	17560	4884	1182.02	301.546	1182.02	301.546	1.97081	4.17e-22	5.75e-19	UP
ENSGALG00000044071	ABI3	-	-	-	-	-	-	-	27:3632536-3636187	40	14	2.71413	0.871305	2.71413	0.871305	1.63924	0.000425204	0.0140133	UP
ENSGALG00000006689	ABHD2	-	GO:0023052|GO:0032502|GO:0040011|GO:0004871|GO:0005623|GO:0000003|GO:0008152|GO:0022414|GO:0009987|GO:0016020|GO:0003824|GO:0050896|GO:0071704|GO:0006950|GO:0012505|GO:0042562|GO:0044237|GO:0040012|GO:0043227|GO:0009056|GO:0019953|GO:0048870|GO:0003006|GO:0016787|GO:0042995|GO:0005622|GO:0048856|GO:0071944|GO:0048609|GO:0004872|GO:0007340|GO:0005886|GO:0040013|GO:0031224|GO:0005929|GO:0051716|GO:…	signaling|developmental process|locomotion|signal transducer activity|cell|reproduction|metabolic process|reproductive process|cellular process|membrane|catalytic activity|response to stimulus|organic substance metabolic process|response to stress|endomembrane system|hormone binding|cellular metabolic process|regulation of locomotion|membrane-bounded organelle|catabolic process|sexual reproductio…	-	-	-	-	10:12988140-13012103	896	372	47.2723	18.0018	47.2723	18.0018	1.39285	5.12e-11	9.38e-09	UP
ENSGALG00000003736	ABCB9	-	GO:0002376|GO:0005623|GO:0009987|GO:0016020|GO:0003824|GO:0005215|GO:0012505|GO:0036094|GO:0042175|GO:0022857|GO:0043227|GO:0002682|GO:0022892|GO:0016787|GO:0031090|GO:0005515|GO:0097159|GO:0005622|GO:0002684|GO:0005789|GO:0031224|GO:0019882|GO:0043231|GO:0001882|GO:0005783|GO:0015197|GO:0006810|GO:0000166|GO:0031301|GO:0048002|GO:0042802|GO:0022891|GO:0016021|GO:0016817|GO:0030176|GO:0046983|GO:…	immune system process|cell|cellular process|membrane|catalytic activity|transporter activity|endomembrane system|small molecule binding|nuclear outer membrane-endoplasmic reticulum membrane network|transmembrane transporter activity|membrane-bounded organelle|regulation of immune system process|substrate-specific transporter activity|hydrolase activity|organelle membrane|protein binding|organic c…	K05656	ATP-binding cassette, subfamily B (MDR/TAP), member 9[-]	gga04142|gga02010	Lysosome - Gallus gallus (chicken)|ABC transporters - Gallus gallus (chicken)	15:5254763-5265560	123	63	3.92627	1.84457	3.92627	1.84457	1.08988	0.00010796	0.00462041	UP
ENSGALG00000003644	-	-	GO:0005623|GO:0016020|GO:0008289|GO:0071944|GO:0005886|GO:0043169|GO:0005543|GO:0005544|GO:0046872|GO:0005509	cell|membrane|lipid binding|cell periphery|plasma membrane|cation binding|phospholipid binding|calcium-dependent phospholipid binding|metal ion binding|calcium ion binding	-	-	-	-	10:4364155-4365882	198	2	10.4031	0.0963822	10.4031	0.0963822	6.75403	1.25e-37	1.89e-33	UP
ENSGALG00000042362	-	-	-	-	-	-	-	-	AADN04000639.1:23112-60638	5595	1082	53.9253	9.56523	53.9253	9.56523	2.49509	5.1e-32	3.88e-28	UP
ENSGALG00000022137	-	-	GO:0005576|GO:0043169|GO:0046872	extracellular region|cation binding|metal ion binding	-	-	-	-	25:2502854-2503992	19	256	2.11481	26.1351	2.11481	26.1351	-3.62739	3.42e-24	6.5e-21	DOWN
ENSGALG00000039030	-	-	-	-	-	-	-	-	AADN04016873.1:42-3207	0	102	0	3.05168	0	3.05168	#NAME?	5.62e-21	5.69e-18	DOWN
ENSGALG00000045085	-	-	-	-	-	-	-	-	6:19356961-19360731	67	458	2.47254	15.5027	2.47254	15.5027	-2.64845	6.66e-21	6.32e-18	DOWN
ENSGALG00000003333	-	-	-	-	-	-	-	-	27:5292832-5299192	633	163	9.26933	2.18932	9.26933	2.18932	2.08199	4.87e-19	3.36e-16	UP
ENSGALG00000016651	-	-	GO:0005623|GO:0008152|GO:0009987|GO:0003824|GO:0071704|GO:0044237|GO:0043227|GO:0048037|GO:0006807|GO:0009056|GO:0016491|GO:0005622|GO:0043231|GO:0006520|GO:0055114|GO:0050662|GO:0016614|GO:0005737|GO:0016616|GO:0005739|GO:0019752|GO:0008743|GO:0006566|GO:0006567	cell|metabolic process|cellular process|catalytic activity|organic substance metabolic process|cellular metabolic process|membrane-bounded organelle|cofactor binding|nitrogen compound metabolic process|catabolic process|oxidoreductase activity|intracellular|intracellular membrane-bounded organelle|cellular amino acid metabolic process|oxidation-reduction process|coenzyme binding|oxidoreductase ac…	K15789	threonine 3-dehydrogenase[1.1.1.103]	gga00260	Glycine, serine and threonine metabolism - Gallus gallus (chicken)	3:107634880-107643339	698	188	37.3961	9.23855	37.3961	9.23855	2.01715	1.5e-18	9.93e-16	UP
ENSGALG00000006025	-	-	GO:0032502|GO:0009987|GO:0030054|GO:0016043|GO:0005515|GO:0048856|GO:0044767|GO:0008092|GO:0006996|GO:0030029|GO:0007275|GO:0007507|GO:0048731|GO:0048513|GO:0030036|GO:0072358|GO:0072359|GO:0003779|GO:0007010	developmental process|cellular process|cell junction|cellular component organization|protein binding|anatomical structure development|single-organism developmental process|cytoskeletal protein binding|organelle organization|actin filament-based process|multicellular organism development|heart development|system development|animal organ development|actin cytoskeleton organization|cardiovascular sy…	-	-	-	-	2:4992188-5013715	34874	11192	150.724	44.3675	150.724	44.3675	1.76434	1.67e-18	1.06e-15	UP
ENSGALG00000031321	-	-	-	-	-	-	-	-	AADN04021149.1:884-2621	929	270	71.6578	19.1024	71.6578	19.1024	1.90737	6.68e-18	3.62e-15	UP
ENSGALG00000009959	-	-	-	-	-	-	-	-	1:35565047-35594362	190	33	5.0348	0.802072	5.0348	0.802072	2.65013	1.06e-17	5.39e-15	UP
ENSGALG00000033601	-	-	-	-	-	-	-	-	AADN04018475.1:211-3937	65	0	9.3723	0	9.3723	0	Inf	2.33e-17	1.14e-14	UP
ENSGALG00000036970	-	-	-	-	-	-	-	-	MT:13000-13070	105	10	112.589	9.83506	112.589	9.83506	3.51699	3.65e-17	1.68e-14	UP
ENSGALG00000036558	-	-	-	-	-	-	-	-	AADN04006411.1:2208-10360	28	214	0.302362	2.11965	0.302362	2.11965	-2.80948	1.11e-16	4.68e-14	DOWN
ENSGALG00000008185	-	-	GO:0009055|GO:0005623|GO:0008152|GO:0009987|GO:0003824|GO:0071704|GO:0036094|GO:0044237|GO:0048037|GO:0006807|GO:0009056|GO:0016491|GO:0097159|GO:0005622|GO:0006139|GO:0051536|GO:0043169|GO:0016903|GO:0000166|GO:0055114|GO:1901360|GO:0050662|GO:0016614|GO:0005737|GO:0051537|GO:0005829|GO:0050660|GO:0046872|GO:0051287|GO:0046914|GO:0004854|GO:0006144|GO:0006145|GO:0005506|GO:0009115	electron carrier activity|cell|metabolic process|cellular process|catalytic activity|organic substance metabolic process|small molecule binding|cellular metabolic process|cofactor binding|nitrogen compound metabolic process|catabolic process|oxidoreductase activity|organic cyclic compound binding|intracellular|nucleobase-containing compound metabolic process|iron-sulfur cluster binding|cation bin…	K00157	aldehyde oxidase[1.2.3.1]	gga01100|gga00280|gga00380|gga00350|gga00830|gga00982|gga00760|gga00750	Metabolic pathways - Gallus gallus (chicken)|Valine, leucine and isoleucine degradation - Gallus gallus (chicken)|Tryptophan metabolism - Gallus gallus (chicken)|Tyrosine metabolism - Gallus gallus (chicken)|Retinol metabolism - Gallus gallus (chicken)|Drug metabolism - cytochrome P450 - Gallus gallus (chicken)|Nicotinate and nicotinamide metabolism - Gallus gallus (chicken)|Vitamin B6 metabolism…	7:11249381-11285636	3661	1359	68.4473	23.3052	68.4473	23.3052	1.55434	1.31e-14	4.31e-12	UP
ENSGALG00000031094	-	-	-	-	K05163	tumor necrosis factor receptor superfamily member 27[-]	gga04060	Cytokine-cytokine receptor interaction - Gallus gallus (chicken)	4:367532-376480	542	173	25.7896	7.55034	25.7896	7.55034	1.77217	1.53e-14	4.94e-12	UP
ENSGALG00000015733	-	-	GO:0032991|GO:0005623|GO:0008152|GO:0009987|GO:0003824|GO:0071704|GO:0036094|GO:0044237|GO:0043227|GO:0006807|GO:0016043|GO:0016787|GO:0097159|GO:0005622|GO:1990904|GO:0006139|GO:0043231|GO:0022607|GO:0001882|GO:0006996|GO:0000166|GO:0016817|GO:0030529|GO:1901360|GO:0032549|GO:0005634|GO:0042254|GO:0070925|GO:0001883|GO:0010467|GO:0016070|GO:0022618|GO:0017076|GO:0016818|GO:0042273|GO:0030687|GO:…	macromolecular complex|cell|metabolic process|cellular process|catalytic activity|organic substance metabolic process|small molecule binding|cellular metabolic process|membrane-bounded organelle|nitrogen compound metabolic process|cellular component organization|hydrolase activity|organic cyclic compound binding|intracellular|ribonucleoprotein complex|nucleobase-containing compound metabolic proc…	-	-	-	-	3:75720534-75772576	97	14	0.771576	0.102142	0.771576	0.102142	2.91723	1.92e-13	5.13e-11	UP
ENSGALG00000039296	-	-	-	-	-	-	-	-	AADN04003908.1:2274-5563	532	181	5.40387	1.68635	5.40387	1.68635	1.68009	2.56e-13	6.69e-11	UP
ENSGALG00000035599	-	-	-	-	-	-	-	-	3:68172467-68176409	257	75	9.51645	2.5473	9.51645	2.5473	1.90146	4.97e-13	1.24e-10	UP
ENSGALG00000031007	-	-	-	-	-	-	-	-	22:2311318-2312442	0	49	0	3.48086	0	3.48086	#NAME?	1.97e-12	4.54e-10	DOWN
ENSGALG00000044383	-	-	-	-	K02539	myeloid leukemia cell differntiation protein MCL-1[-]	gga04210	Apoptosis - Gallus gallus (chicken)	25:2331569-2336801	3427	1452	57.2281	22.2401	57.2281	22.2401	1.36356	7.73e-12	1.7e-09	UP
ENSGALG00000034022	-	-	-	-	-	-	-	-	MT:12934-12998	46	1	53.8776	1.07429	53.8776	1.07429	5.64823	8.6e-12	1.87e-09	UP
ENSGALG00000023497	-	-	-	-	-	-	-	-	9:23703644-23710582	0	44	0	1.48217	0	1.48217	#NAME?	2.8e-11	5.67e-09	DOWN
ENSGALG00000038410	-	-	-	-	-	-	-	-	AADN04000640.1:45259-47539	142	514	3.0316	10.0652	3.0316	10.0652	-1.73123	2.85e-11	5.7e-09	DOWN
ENSGALG00000032404	-	-	-	-	K10352	myosin heavy chain[-]	gga04530	Tight junction - Gallus gallus (chicken)	18:633783-651055	9635	4278	77.9188	31.7327	77.9188	31.7327	1.296	3.6e-11	6.84e-09	UP
ENSGALG00000002783	-	-	GO:0005623|GO:0009987|GO:0016020|GO:0005215|GO:0022857|GO:0022892|GO:0071944|GO:0005886|GO:0031224|GO:0005887|GO:0006810|GO:0022891|GO:0016021|GO:0031226|GO:0055085|GO:0015075|GO:0006811|GO:1903825|GO:0034220|GO:0098656|GO:0015711|GO:0006865|GO:0006820|GO:0008509|GO:0003333|GO:0015807|GO:0015171|GO:0008514|GO:0015804|GO:1902475|GO:0015179|GO:0015175	cell|cellular process|membrane|transporter activity|transmembrane transporter activity|substrate-specific transporter activity|cell periphery|plasma membrane|intrinsic component of membrane|integral component of plasma membrane|transport|substrate-specific transmembrane transporter activity|integral component of membrane|intrinsic component of plasma membrane|transmembrane transport|ion transmemb…	-	-	-	-	19:5308463-5317811	1390	601	76.7945	30.4555	76.7945	30.4555	1.3343	8.01e-11	1.35e-08	UP
ENSGALG00000023818	-	-	-	-	-	-	-	-	27:5258118-5258992	4104	1848	357.079	147.48	357.079	147.48	1.27572	1e-10	1.67e-08	UP
ENSGALG00000028015	-	-	GO:0008152|GO:0009987|GO:0071704|GO:0044237|GO:0006807|GO:0019222|GO:0097159|GO:0009058|GO:0006139|GO:0051171|GO:0031323|GO:0003676|GO:0044249|GO:1901360|GO:0051252|GO:0010468|GO:0034645|GO:0010467|GO:0016070|GO:0003677|GO:2001141|GO:0006351|GO:0006355|GO:0032774|GO:1903506	metabolic process|cellular process|organic substance metabolic process|cellular metabolic process|nitrogen compound metabolic process|regulation of metabolic process|organic cyclic compound binding|biosynthetic process|nucleobase-containing compound metabolic process|regulation of nitrogen compound metabolic process|regulation of cellular metabolic process|nucleic acid binding|cellular biosynthet…	-	-	-	-	9:12963817-12974386	182	56	27.9918	7.89998	27.9918	7.89998	1.82508	1.01e-10	1.67e-08	UP
ENSGALG00000043651	-	-	-	-	-	-	-	-	25:920724-921947	118	29	13.8209	3.11544	13.8209	3.11544	2.14934	1.07e-10	1.74e-08	UP
ENSGALG00000016142	-	-	GO:0002376|GO:0005623|GO:0009987|GO:0003824|GO:0050896|GO:0051707|GO:0006950|GO:0036094|GO:0006955|GO:0043227|GO:0016043|GO:0009605|GO:0016787|GO:0005515|GO:0097159|GO:0005622|GO:0044877|GO:0009607|GO:0006952|GO:0043231|GO:0045087|GO:0001882|GO:0051607|GO:0008092|GO:0006996|GO:0000166|GO:0098542|GO:0009615|GO:0016817|GO:0032403|GO:0005737|GO:0032549|GO:0005634|GO:0015631|GO:0001883|GO:0048285|GO:…	immune system process|cell|cellular process|catalytic activity|response to stimulus|response to other organism|response to stress|small molecule binding|immune response|membrane-bounded organelle|cellular component organization|response to external stimulus|hydrolase activity|protein binding|organic cyclic compound binding|intracellular|macromolecular complex binding|response to biotic stimulus|d…	K14754	interferon-induced GTP-binding protein Mx1[-]	gga05164	Influenza A - Gallus gallus (chicken)	1:108921073-108942022	45	201	1.28263	5.25487	1.28263	5.25487	-2.03455	2.26e-10	3.61e-08	DOWN
ENSGALG00000031456	-	-	-	-	-	-	-	-	5:24977292-24994712	354	136	7.23311	2.54881	7.23311	2.54881	1.50479	2.45e-10	3.84e-08	UP
ENSGALG00000028612	-	-	GO:0032991|GO:0005623|GO:0003824|GO:0036094|GO:0016787|GO:0005515|GO:0097159|GO:0005622|GO:0043234|GO:0001882|GO:0008092|GO:0000166|GO:0016459|GO:0016817|GO:0032549|GO:0001883|GO:0003779|GO:0017076|GO:0005856|GO:0016818|GO:0032559|GO:0016462|GO:0015629|GO:0005524|GO:0017111|GO:0003774	macromolecular complex|cell|catalytic activity|small molecule binding|hydrolase activity|protein binding|organic cyclic compound binding|intracellular|protein complex|nucleoside binding|cytoskeletal protein binding|nucleotide binding|myosin complex|hydrolase activity, acting on acid anhydrides|ribonucleoside binding|purine nucleoside binding|actin binding|purine nucleotide binding|cytoskeleton|hy…	K10352	myosin heavy chain[-]	gga04530	Tight junction - Gallus gallus (chicken)	18:669084-688349	2392	1134	19.2116	8.35393	19.2116	8.35393	1.20145	1.36e-09	2.03e-07	UP
ENSGALG00000044716	-	-	-	-	-	-	-	-	4:54141944-54156023	111	30	3.01592	0.747633	3.01592	0.747633	2.0122	1.71e-09	2.52e-07	UP
ENSGALG00000038118	-	-	-	-	-	-	-	-	AADN04022586.1:26-1894	0	35	0	0.767351	0	0.767351	#NAME?	2.27e-09	3.23e-07	DOWN
ENSGALG00000046132	-	-	-	-	-	-	-	-	Z:478534-514760	31	0	2.00174	0	2.00174	0	Inf	2.27e-09	3.23e-07	UP
ENSGALG00000034155	-	-	-	-	-	-	-	-	28:3760510-3761973	61	233	2.31277	8.10277	2.31277	8.10277	-1.80879	2.55e-09	3.58e-07	DOWN
ENSGALG00000027696	-	-	-	-	-	-	-	-	28:4077866-4079635	195	71	8.38737	2.80109	8.38737	2.80109	1.58223	4.18e-09	5.77e-07	UP
ENSGALG00000035310	-	-	-	-	-	-	-	-	AADN04013335.1:84-6730	110	31	1.51137	0.390669	1.51137	0.390669	1.95184	4.3e-09	5.88e-07	UP
ENSGALG00000034241	-	-	-	-	-	-	-	-	18:9567683-9568281	39	3	6.05942	0.427524	6.05942	0.427524	3.8251	4.67e-09	6.34e-07	UP
ENSGALG00000009652	-	-	-	-	-	-	-	-	3:20387409-20480206	43	5	0.707663	0.0754744	0.707663	0.0754744	3.229	1.46e-08	1.92e-06	UP
ENSGALG00000004613	-	-	GO:0023052|GO:0004871|GO:0005623|GO:0009987|GO:0016020|GO:0005215|GO:0050896|GO:0012505|GO:0036094|GO:0022857|GO:0043227|GO:0022892|GO:0031090|GO:0097159|GO:0005622|GO:0071944|GO:0004872|GO:0005886|GO:0031224|GO:0051716|GO:0043231|GO:0001882|GO:0019866|GO:0005887|GO:0005635|GO:0006810|GO:0000166|GO:0010033|GO:0007154|GO:0031301|GO:0007165|GO:0031965|GO:0004888|GO:0022891|GO:0016021|GO:0031226|GO:…	signaling|signal transducer activity|cell|cellular process|membrane|transporter activity|response to stimulus|endomembrane system|small molecule binding|transmembrane transporter activity|membrane-bounded organelle|substrate-specific transporter activity|organelle membrane|organic cyclic compound binding|intracellular|cell periphery|receptor activity|plasma membrane|intrinsic component of membran…	K05219	P2X purinoceptor 5[-]	gga04080|gga04020	Neuroactive ligand-receptor interaction - Gallus gallus (chicken)|Calcium signaling pathway - Gallus gallus (chicken)	19:6626797-6639651	652	1777	11.5356	28.8374	11.5356	28.8374	-1.32185	1.47e-08	1.93e-06	DOWN
ENSGALG00000041621	-	-	-	-	-	-	-	-	2:148464758-148470888	220	638	15.3943	40.9479	15.3943	40.9479	-1.4114	1.9e-08	2.47e-06	DOWN
ENSGALG00000026383	-	-	GO:0032991|GO:0005623|GO:0008152|GO:0009987|GO:0016020|GO:0005215|GO:0071704|GO:0051641|GO:0044237|GO:0022857|GO:0006807|GO:0022892|GO:0016043|GO:0019222|GO:0005515|GO:0097159|GO:0005622|GO:0003700|GO:0071944|GO:0009058|GO:0043234|GO:0005886|GO:0031224|GO:0006139|GO:0022607|GO:0043169|GO:0045185|GO:0019725|GO:0051171|GO:0005887|GO:0008092|GO:0032970|GO:0032535|GO:0031323|GO:0043254|GO:0006996|GO:…	macromolecular complex|cell|metabolic process|cellular process|membrane|transporter activity|organic substance metabolic process|cellular localization|cellular metabolic process|transmembrane transporter activity|nitrogen compound metabolic process|substrate-specific transporter activity|cellular component organization|regulation of metabolic process|protein binding|organic cyclic compound bindin…	K05764	thymosin, beta 4[-]	gga04810	Regulation of actin cytoskeleton - Gallus gallus (chicken)	1:123358484-123360112	1222	607	117.17	53.3837	117.17	53.3837	1.13413	2.24e-08	2.86e-06	UP
ENSGALG00000013575	-	-	GO:0016020|GO:0031224|GO:0016021	membrane|intrinsic component of membrane|integral component of membrane	-	-	-	-	2:90026993-90030445	20	100	2.81974	12.9314	2.81974	12.9314	-2.19724	3.36e-08	4.15e-06	DOWN
ENSGALG00000012050	-	-	GO:0008152|GO:0009987|GO:0071704|GO:0036094|GO:0044237|GO:0006807|GO:0019222|GO:0097159|GO:0009058|GO:0019538|GO:0051171|GO:0031323|GO:0000166|GO:0044249|GO:0009890|GO:0016458|GO:0006518|GO:0010629|GO:0010468|GO:0034645|GO:0031047|GO:0032269|GO:0010467|GO:0044267|GO:0032268|GO:0016441|GO:0051246|GO:0017148|GO:0040029|GO:0043604|GO:0043043|GO:0006412|GO:0010608|GO:0006417|GO:0035195|GO:0035278	metabolic process|cellular process|organic substance metabolic process|small molecule binding|cellular metabolic process|nitrogen compound metabolic process|regulation of metabolic process|organic cyclic compound binding|biosynthetic process|protein metabolic process|regulation of nitrogen compound metabolic process|regulation of cellular metabolic process|nucleotide binding|cellular biosynthetic…	-	-	-	-	1:50154486-50243306	1125	564	15.6349	7.18947	15.6349	7.18947	1.12081	3.51e-08	4.3e-06	UP
ENSGALG00000002015	-	-	GO:0023052|GO:0005576|GO:0005623|GO:0009987|GO:0007269|GO:0051641|GO:0043227|GO:0016043|GO:0044708|GO:0042995|GO:0044297|GO:0005622|GO:1903561|GO:0007626|GO:0023051|GO:0043025|GO:0036477|GO:0010646|GO:0050804|GO:0045184|GO:0060341|GO:0031982|GO:0006810|GO:0070062|GO:0007154|GO:0032940|GO:0050808|GO:0030534|GO:0001505|GO:0043005|GO:0008344|GO:0008104|GO:0005737|GO:0046928|GO:0007267|GO:0006811|GO:…	signaling|extracellular region|cell|cellular process|neurotransmitter secretion|cellular localization|membrane-bounded organelle|cellular component organization|single-organism behavior|cell projection|cell body|intracellular|extracellular vesicle|locomotory behavior|regulation of signaling|neuronal cell body|somatodendritic compartment|regulation of cell communication|modulation of synaptic tran…	-	-	-	-	6:2607718-2614857	92	27	8.02302	2.15966	8.02302	2.15966	1.89334	4.42e-08	5.33e-06	UP
ENSGALG00000001545	-	-	GO:0023052|GO:0005576|GO:0005623|GO:0008152|GO:0009987|GO:0003824|GO:0031012|GO:0050896|GO:0071704|GO:0036094|GO:0044237|GO:0043227|GO:0006807|GO:0016787|GO:0019222|GO:0097159|GO:0005622|GO:0009058|GO:0005578|GO:0051716|GO:0006139|GO:0043231|GO:0043169|GO:0019538|GO:0001882|GO:0051171|GO:0031323|GO:0000166|GO:0007154|GO:0007165|GO:0003676|GO:0044249|GO:0008233|GO:1901360|GO:0035556|GO:0051252|GO:…	signaling|extracellular region|cell|metabolic process|cellular process|catalytic activity|extracellular matrix|response to stimulus|organic substance metabolic process|small molecule binding|cellular metabolic process|membrane-bounded organelle|nitrogen compound metabolic process|hydrolase activity|regulation of metabolic process|organic cyclic compound binding|intracellular|biosynthetic process|…	-	-	-	-	18:3404610-3428181	630	306	23.3623	10.4081	23.3623	10.4081	1.16648	4.75e-08	5.68e-06	UP
ENSGALG00000045818	-	-	-	-	-	-	-	-	1:105394214-105399695	189	75	17.3778	6.32517	17.3778	6.32517	1.45807	5.48e-08	6.35e-06	UP
ENSGALG00000042487	-	-	-	-	-	-	-	-	AADN04015909.1:1335-2537	57	199	13.6463	43.6984	13.6463	43.6984	-1.67908	5.59e-08	6.44e-06	DOWN
ENSGALG00000003955	-	-	GO:0032991|GO:0005623|GO:0008152|GO:0009987|GO:0005198|GO:0071704|GO:0044237|GO:0006807|GO:0016043|GO:0003735|GO:0005515|GO:0005622|GO:0044877|GO:0009058|GO:1990904|GO:0007017|GO:0019538|GO:0008092|GO:0006996|GO:0044249|GO:0030529|GO:0032403|GO:0005737|GO:0000226|GO:0015631|GO:0006518|GO:0005813|GO:0034645|GO:0010467|GO:0044267|GO:0007010|GO:0005815|GO:0008017|GO:0005840|GO:0005856|GO:0015630|GO:…	macromolecular complex|cell|metabolic process|cellular process|structural molecule activity|organic substance metabolic process|cellular metabolic process|nitrogen compound metabolic process|cellular component organization|structural constituent of ribosome|protein binding|intracellular|macromolecular complex binding|biosynthetic process|ribonucleoprotein complex|microtubule-based process|protein…	-	-	-	-	8:6038908-6068762	622	306	5.87954	2.65307	5.87954	2.65307	1.14804	7.25e-08	8.28e-06	UP
ENSGALG00000038078	-	-	-	-	-	-	-	-	10:4273090-4285753	406	192	34.4587	14.9468	34.4587	14.9468	1.20503	8.61e-08	9.62e-06	UP
ENSGALG00000005475	-	-	GO:0023052|GO:0005623|GO:0009987|GO:0050896|GO:0036094|GO:0097159|GO:0005622|GO:0051716|GO:0001882|GO:0000166|GO:0007154|GO:0007165|GO:0035556|GO:0032549|GO:0001883|GO:0017076|GO:0007264|GO:0005525|GO:0019001	signaling|cell|cellular process|response to stimulus|small molecule binding|organic cyclic compound binding|intracellular|cellular response to stimulus|nucleoside binding|nucleotide binding|cell communication|signal transduction|intracellular signal transduction|ribonucleoside binding|purine nucleoside binding|purine nucleotide binding|small GTPase mediated signal transduction|GTP binding|guanyl …	K07863	Ras homolog gene family, member G[-]	gga05132	Salmonella infection - Gallus gallus (chicken)	4:2262230-2272389	1048	541	31.6234	14.9734	31.6234	14.9734	1.07859	1.13e-07	1.22e-05	UP
ENSGALG00000019325	-	-	-	-	-	-	-	-	1:49197217-49205179	6	53	0.480335	3.8917	0.480335	3.8917	-3.01829	1.5e-07	1.57e-05	DOWN
ENSGALG00000028983	-	-	GO:0032502|GO:0032991|GO:0002376|GO:0005623|GO:0000003|GO:0008152|GO:0022414|GO:0009987|GO:0016020|GO:0003824|GO:0071704|GO:0044237|GO:0043227|GO:0002682|GO:0006807|GO:0019953|GO:0003006|GO:0016787|GO:0019222|GO:0050793|GO:0097159|GO:0005622|GO:0048856|GO:0002683|GO:0009653|GO:0009058|GO:0048609|GO:0043234|GO:0031224|GO:0002520|GO:0044767|GO:0006139|GO:0043231|GO:0005667|GO:0048608|GO:1903706|GO:…	developmental process|macromolecular complex|immune system process|cell|reproduction|metabolic process|reproductive process|cellular process|membrane|catalytic activity|organic substance metabolic process|cellular metabolic process|membrane-bounded organelle|regulation of immune system process|nitrogen compound metabolic process|sexual reproduction|developmental process involved in reproduction|h…	-	-	-	-	2:32700853-32703521	88	271	3.91329	11.0537	3.91329	11.0537	-1.49807	1.79e-07	1.84e-05	DOWN
ENSGALG00000005209	-	-	GO:0023052|GO:0032502|GO:0040011|GO:0005576|GO:0005623|GO:0009987|GO:0016020|GO:0005215|GO:0050896|GO:0006950|GO:0022857|GO:0040012|GO:0043227|GO:0022892|GO:0016043|GO:0048870|GO:0045177|GO:0042995|GO:0005515|GO:0048856|GO:1903561|GO:0009653|GO:0045178|GO:0071944|GO:0040017|GO:0005886|GO:0031224|GO:0044767|GO:0009888|GO:0050877|GO:0051272|GO:0007420|GO:0005102|GO:0044853|GO:0019725|GO:0005887|GO:…	signaling|developmental process|locomotion|extracellular region|cell|cellular process|membrane|transporter activity|response to stimulus|response to stress|transmembrane transporter activity|regulation of locomotion|membrane-bounded organelle|substrate-specific transporter activity|cellular component organization|cell motility|apical part of cell|cell projection|protein binding|anatomical structu…	-	-	-	-	2:1115116-1133998	206	89	6.19152	2.45355	6.19152	2.45355	1.33542	2.25e-07	2.25e-05	UP
ENSGALG00000043669	-	-	-	-	-	-	-	-	4:47198237-47232926	145	57	3.15763	1.13854	3.15763	1.13854	1.47166	2.49e-07	2.47e-05	UP
ENSGALG00000026152	-	-	GO:0003824|GO:0036094|GO:0016787|GO:0097159|GO:0001882|GO:0000166|GO:0016817|GO:0032549|GO:0001883|GO:0017076|GO:0016818|GO:0005525|GO:0016462|GO:0019001|GO:0017111|GO:0003924	catalytic activity|small molecule binding|hydrolase activity|organic cyclic compound binding|nucleoside binding|nucleotide binding|hydrolase activity, acting on acid anhydrides|ribonucleoside binding|purine nucleoside binding|purine nucleotide binding|hydrolase activity, acting on acid anhydrides, in phosphorus-containing anhydrides|GTP binding|pyrophosphatase activity|guanyl nucleotide binding|n…	K20899|K20899	guanylate-binding protein 1/3/4/7[-]|guanylate-binding protein 1/3/4/7[-]	gga04621|gga04621	NOD-like receptor signaling pathway - Gallus gallus (chicken)|NOD-like receptor signaling pathway - Gallus gallus (chicken)	12:2254875-2264684	169	466	2.66824	6.74837	2.66824	6.74837	-1.33865	2.69e-07	2.64e-05	DOWN
ENSGALG00000032602	-	-	GO:0002376|GO:0005623|GO:0016020|GO:0036094|GO:0097159|GO:0003823|GO:0071944|GO:0005886|GO:0031224|GO:0019882|GO:0043169|GO:0001882|GO:0000166|GO:0003676|GO:0016021|GO:0032549|GO:0001883|GO:0046872|GO:0017076|GO:0003677|GO:0032559|GO:0005524	immune system process|cell|membrane|small molecule binding|organic cyclic compound binding|antigen binding|cell periphery|plasma membrane|intrinsic component of membrane|antigen processing and presentation|cation binding|nucleoside binding|nucleotide binding|nucleic acid binding|integral component of membrane|ribonucleoside binding|purine nucleoside binding|metal ion binding|purine nucleotide bin…	-	-	-	-	16:440746-507779	80	244	0.494238	1.38266	0.494238	1.38266	-1.48416	4.23e-07	3.97e-05	DOWN
ENSGALG00000021285	-	-	GO:0008152|GO:0009987|GO:0003824|GO:0050896|GO:0071704|GO:0006950|GO:0044237|GO:0006807|GO:0016787|GO:0051716|GO:0006139|GO:0006281|GO:0033554|GO:0016798|GO:1901360|GO:0006259|GO:0016799|GO:0006974|GO:0006284|GO:0006285|GO:0019104|GO:0097510|GO:0004844	metabolic process|cellular process|catalytic activity|response to stimulus|organic substance metabolic process|response to stress|cellular metabolic process|nitrogen compound metabolic process|hydrolase activity|cellular response to stimulus|nucleobase-containing compound metabolic process|DNA repair|cellular response to stress|hydrolase activity, acting on glycosyl bonds|organic cyclic compound …	K03648|K03648	uracil-DNA glycosylase[3.2.2.27]|uracil-DNA glycosylase[3.2.2.27]	gga03410|gga03410	Base excision repair - Gallus gallus (chicken)|Base excision repair - Gallus gallus (chicken)	15:6705777-6710125	70	20	2.44236	0.640045	2.44236	0.640045	1.93203	5.01e-07	4.64e-05	UP
ENSGALG00000005884	-	-	GO:0023052|GO:0004871|GO:0005623|GO:0008152|GO:0009987|GO:0003824|GO:0050896|GO:0071704|GO:0036094|GO:0044237|GO:0016740|GO:0097159|GO:0005622|GO:0051716|GO:0005057|GO:0019538|GO:0001882|GO:0000166|GO:0007154|GO:0007165|GO:0016772|GO:0004702|GO:0023014|GO:0005737|GO:0016301|GO:0032549|GO:0006796|GO:0043412|GO:0001883|GO:0016773|GO:0044267|GO:0017076|GO:0036211|GO:0004672|GO:0032559|GO:0006464|GO:…	signaling|signal transducer activity|cell|metabolic process|cellular process|catalytic activity|response to stimulus|organic substance metabolic process|small molecule binding|cellular metabolic process|transferase activity|organic cyclic compound binding|intracellular|cellular response to stimulus|receptor signaling protein activity|protein metabolic process|nucleoside binding|nucleotide binding…	K04421	mitogen-activated protein kinase kinase kinase 3[2.7.11.25]	gga04010|gga04912	MAPK signaling pathway - Gallus gallus (chicken)|GnRH signaling pathway - Gallus gallus (chicken)	2:4744656-4812938	403	206	7.703	3.61157	7.703	3.61157	1.09279	8.51e-07	7.56e-05	UP
ENSGALG00000036960	-	-	-	-	-	-	-	-	AADN04002327.1:3261-4627	57	15	3.55406	0.857849	3.55406	0.857849	2.05067	9.3e-07	8.12e-05	UP
ENSGALG00000012277	-	-	GO:0005623|GO:0008152|GO:0009987|GO:0071704|GO:0044237|GO:0043227|GO:0006807|GO:0019222|GO:0097159|GO:0005622|GO:0003700|GO:0009058|GO:0006139|GO:0043231|GO:0051171|GO:0031323|GO:0003676|GO:0044249|GO:1901360|GO:0000981|GO:0051252|GO:0005634|GO:0010468|GO:0034645|GO:0031328|GO:0010467|GO:0010628|GO:0016070|GO:0010557|GO:0001228|GO:0003677|GO:2001141|GO:0006351|GO:0006355|GO:0043565|GO:0045893|GO:…	cell|metabolic process|cellular process|organic substance metabolic process|cellular metabolic process|membrane-bounded organelle|nitrogen compound metabolic process|regulation of metabolic process|organic cyclic compound binding|intracellular|transcription factor activity, sequence-specific DNA binding|biosynthetic process|nucleobase-containing compound metabolic process|intracellular membrane-b…	-	-	-	-	1:51010583-51013540	544	289	22.9449	11.1805	22.9449	11.1805	1.03719	1.1e-06	9.33e-05	UP
ENSGALG00000020895	-	-	-	-	-	-	-	-	20:12281216-12309094	31	115	1.06452	3.62219	1.06452	3.62219	-1.76665	1.18e-06	9.92e-05	DOWN
ENSGALG00000006608	-	-	GO:0005623|GO:0008152|GO:0009987|GO:0003824|GO:0071704|GO:0036094|GO:0044237|GO:0043227|GO:0044089|GO:0006807|GO:0016043|GO:0016787|GO:0005515|GO:0097159|GO:0005622|GO:0006139|GO:0043231|GO:0022607|GO:0043169|GO:0032231|GO:0008092|GO:0032970|GO:0006996|GO:0031674|GO:0000166|GO:0030029|GO:0030018|GO:0032233|GO:0019637|GO:0051128|GO:0016788|GO:0030017|GO:1901360|GO:0051130|GO:0005737|GO:0042578|GO:…	cell|metabolic process|cellular process|catalytic activity|organic substance metabolic process|small molecule binding|cellular metabolic process|membrane-bounded organelle|positive regulation of cellular component biogenesis|nitrogen compound metabolic process|cellular component organization|hydrolase activity|protein binding|organic cyclic compound binding|intracellular|nucleobase-containing com…	-	-	-	-	5:14113198-14118876	42	142	1.63639	5.07464	1.63639	5.07464	-1.63279	1.37e-06	0.000111441	DOWN
ENSGALG00000036437	-	-	-	-	-	-	-	-	4:54168182-54195086	65	19	2.17903	0.584214	2.17903	0.584214	1.89912	1.55e-06	0.00012359	UP
ENSGALG00000040433	-	-	-	-	-	-	-	-	1:185882688-185922235	449	239	5.37977	2.62659	5.37977	2.62659	1.03436	1.98e-06	0.000154994	UP
ENSGALG00000006644	-	-	GO:0032502|GO:0005623|GO:0008152|GO:0009987|GO:0003824|GO:0071704|GO:0044237|GO:0008283|GO:0043227|GO:0005622|GO:0048856|GO:0016874|GO:0044767|GO:0043231|GO:0048869|GO:0044255|GO:0072089|GO:0007275|GO:0061351|GO:0006629|GO:0048731|GO:0005737|GO:0030154|GO:0007405|GO:0005739|GO:0007399|GO:0006631|GO:0015645|GO:0019752|GO:0001676|GO:0022008|GO:0004467|GO:0048699	developmental process|cell|metabolic process|cellular process|catalytic activity|organic substance metabolic process|cellular metabolic process|cell proliferation|membrane-bounded organelle|intracellular|anatomical structure development|ligase activity|single-organism developmental process|intracellular membrane-bounded organelle|cellular developmental process|cellular lipid metabolic process|ste…	K01897	long-chain acyl-CoA synthetase[6.2.1.3]	gga01100|gga04146|gga04920|gga03320|gga01212|gga00071|gga00061	Metabolic pathways - Gallus gallus (chicken)|Peroxisome - Gallus gallus (chicken)|Adipocytokine signaling pathway - Gallus gallus (chicken)|PPAR signaling pathway - Gallus gallus (chicken)|Fatty acid metabolism - Gallus gallus (chicken)|Fatty acid degradation - Gallus gallus (chicken)|Fatty acid biosynthesis - Gallus gallus (chicken)	13:16753797-16771870	48	11	1.74264	0.366294	1.74264	0.366294	2.2502	2.37e-06	0.000184499	UP
ENSGALG00000042257	-	-	-	-	K10352	myosin heavy chain[-]	gga04530	Tight junction - Gallus gallus (chicken)	18:431377-448305	6797	15460	74.3165	155.043	74.3165	155.043	-1.06092	2.85e-06	0.000216408	DOWN
ENSGALG00000005321	-	-	GO:0032502|GO:0040011|GO:0009987|GO:0040012|GO:0048870|GO:0050793|GO:0005515|GO:0007155|GO:0048856|GO:0044767|GO:0005102|GO:0030155|GO:0007275|GO:2000026|GO:0051270|GO:0016477|GO:2000145|GO:0009790|GO:0045995|GO:0030334	developmental process|locomotion|cellular process|regulation of locomotion|cell motility|regulation of developmental process|protein binding|cell adhesion|anatomical structure development|single-organism developmental process|receptor binding|regulation of cell adhesion|multicellular organism development|regulation of multicellular organismal development|regulation of cellular component movement|…	-	-	-	-	20:8025228-8037317	402	214	5.63938	2.75355	5.63938	2.75355	1.03424	2.87e-06	0.000216889	UP
ENSGALG00000037645	-	-	-	-	-	-	-	-	AADN04014261.1:79-4548	25	97	0.45478	1.61851	0.45478	1.61851	-1.83143	3.11e-06	0.000233848	DOWN
ENSGALG00000034756	-	-	-	-	-	-	-	-	23:2588773-2595216	84	235	5.59495	14.357	5.59495	14.357	-1.35955	3.41e-06	0.000253021	DOWN
ENSGALG00000002643	-	-	GO:0016020|GO:0007155|GO:0031224|GO:0016021	membrane|cell adhesion|intrinsic component of membrane|integral component of membrane	-	-	-	-	8:3712267-3717579	344	182	15.1034	7.3293	15.1034	7.3293	1.04312	3.63e-06	0.000265205	UP
ENSGALG00000041879	-	-	-	-	-	-	-	-	9:9200204-9244990	208	517	13.616	31.0421	13.616	31.0421	-1.18893	3.7e-06	0.000267779	DOWN
ENSGALG00000035268	-	-	-	-	-	-	-	-	12:2787991-2790984	281	145	13.5742	6.42471	13.5742	6.42471	1.07917	4.13e-06	0.000291616	UP
ENSGALG00000040712	-	-	-	-	-	-	-	-	4:18095518-18112507	14	67	0.897947	3.94154	0.897947	3.94154	-2.13406	4.98e-06	0.000342012	DOWN
ENSGALG00000006780	-	-	GO:0032991|GO:0005623|GO:0009987|GO:0016020|GO:0012505|GO:0051641|GO:0042175|GO:0043227|GO:0016043|GO:0031090|GO:0005622|GO:0005789|GO:0043234|GO:0031224|GO:0043231|GO:0005783|GO:0045184|GO:0006810|GO:0016021|GO:0061024|GO:0008104|GO:0005737|GO:0046907|GO:0005784|GO:0072657|GO:0034613|GO:0005791|GO:0015031|GO:0090150|GO:0006605|GO:0006886|GO:0006612|GO:0006613	macromolecular complex|cell|cellular process|membrane|endomembrane system|cellular localization|nuclear outer membrane-endoplasmic reticulum membrane network|membrane-bounded organelle|cellular component organization|organelle membrane|intracellular|endoplasmic reticulum membrane|protein complex|intrinsic component of membrane|intracellular membrane-bounded organelle|endoplasmic reticulum|establi…	-	-	-	-	14:8361228-8368038	238	120	4.4215	2.04479	4.4215	2.04479	1.11258	5.07e-06	0.00034418	UP
ENSGALG00000019175	-	-	-	-	K01697	cystathionine beta-synthase[4.2.1.22]	gga01100|gga01230|gga00270|gga00260	Metabolic pathways - Gallus gallus (chicken)|Biosynthesis of amino acids - Gallus gallus (chicken)|Cysteine and methionine metabolism - Gallus gallus (chicken)|Glycine, serine and threonine metabolism - Gallus gallus (chicken)	1:109677903-109696768	48	12	2.28537	0.524044	2.28537	0.524044	2.12467	5.8e-06	0.000386784	UP
ENSGALG00000010926	-	-	GO:0005623|GO:0007155|GO:0008201|GO:0005539|GO:0001503	cell|cell adhesion|heparin binding|glycosaminoglycan binding|ossification	K06250	secreted phosphoprotein 1[-]	gga04510|gga04620|gga04512	Focal adhesion - Gallus gallus (chicken)|Toll-like receptor signaling pathway - Gallus gallus (chicken)|ECM-receptor interaction - Gallus gallus (chicken)	4:45974555-45977750	3	35	0.175557	1.87856	0.175557	1.87856	-3.41962	6.16e-06	0.000407206	DOWN
ENSGALG00000010221	-	-	GO:0043169|GO:0046872|GO:0046914|GO:0008270	cation binding|metal ion binding|transition metal ion binding|zinc ion binding	-	-	-	-	8:21014535-21035137	194	96	4.8841	2.21681	4.8841	2.21681	1.1396	6.5e-06	0.000423844	UP
ENSGALG00000046618	-	-	-	-	-	-	-	-	10:4256506-4263913	224	114	15.0383	7.0199	15.0383	7.0199	1.09912	7.35e-06	0.000477142	UP
ENSGALG00000004788	-	-	GO:0005623|GO:0005622|GO:0005737	cell|intracellular|cytoplasm	-	-	-	-	10:9143976-9183149	116	299	11.6816	27.6178	11.6816	27.6178	-1.24136	9.41e-06	0.00060355	DOWN
ENSGALG00000036165	-	-	-	-	-	-	-	-	KQ759460.1:5592-8465	57	18	3.54246	1.02606	3.54246	1.02606	1.78764	9.41e-06	0.00060355	UP
ENSGALG00000035662	-	-	-	-	-	-	-	-	AADN04005904.1:7774-10047	25	92	1.27478	4.30297	1.27478	4.30297	-1.75508	1.09e-05	0.000685165	DOWN
ENSGALG00000043390	-	-	-	-	-	-	-	-	2:103416843-103491928	46	12	0.629186	0.150547	0.629186	0.150547	2.06327	1.2e-05	0.000741032	UP
ENSGALG00000028016	-	-	-	-	-	-	-	-	1:49189519-49197004	6	42	0.0960266	0.616526	0.0960266	0.616526	-2.68266	1.43e-05	0.000870418	DOWN
ENSGALG00000028659	-	-	GO:0016020|GO:0030246|GO:0031224|GO:0016021	membrane|carbohydrate binding|intrinsic component of membrane|integral component of membrane	-	-	-	-	16:118833-121187	0	19	0	1.56641	0	1.56641	#NAME?	1.54e-05	0.000915642	DOWN
ENSGALG00000042579	-	-	-	-	-	-	-	-	AADN04017369.1:1912-3383	0	19	0	3.25184	0	3.25184	#NAME?	1.54e-05	0.000915642	DOWN
ENSGALG00000042924	-	-	-	-	-	-	-	-	28:4079801-4080786	67	24	6.14559	2.01915	6.14559	2.01915	1.6058	2.16e-05	0.0012153	UP
ENSGALG00000030316	-	-	-	-	-	-	-	-	19:5329605-5330854	51	16	16.8083	4.83663	16.8083	4.83663	1.7971	2.19e-05	0.00122982	UP
ENSGALG00000017357	-	-	GO:0005623|GO:0008152|GO:0009987|GO:0071704|GO:0036094|GO:0044237|GO:0043227|GO:0006807|GO:0097159|GO:0005622|GO:0006139|GO:0043231|GO:0000166|GO:0003676|GO:1901360|GO:0005634|GO:0010467|GO:0016070|GO:0003723|GO:0006396|GO:0016071|GO:0006397|GO:0008380	cell|metabolic process|cellular process|organic substance metabolic process|small molecule binding|cellular metabolic process|membrane-bounded organelle|nitrogen compound metabolic process|organic cyclic compound binding|intracellular|nucleobase-containing compound metabolic process|intracellular membrane-bounded organelle|nucleotide binding|nucleic acid binding|organic cyclic compound metabolic …	K12891	splicing factor, arginine/serine-rich 2[-]	gga05168|gga03040	Herpes simplex infection - Gallus gallus (chicken)|Spliceosome - Gallus gallus (chicken)	18:4281458-4285890	524	1150	6.96941	14.0294	6.96941	14.0294	-1.00934	2.94e-05	0.00160778	DOWN
ENSGALG00000041977	-	-	-	-	-	-	-	-	4:17396691-17432723	64	174	4.08077	10.1762	4.08077	10.1762	-1.31828	3.18e-05	0.00171838	DOWN
ENSGALG00000042539	-	-	-	-	-	-	-	-	AADN04019854.1:329-2645	13	58	2.57742	10.5473	2.57742	10.5473	-2.03287	4.43e-05	0.00229262	DOWN
ENSGALG00000038778	-	-	-	-	-	-	-	-	KQ759444.1:7843-17276	40	11	1.34626	0.339575	1.34626	0.339575	1.98716	4.71e-05	0.00240025	UP
ENSGALG00000006756	-	-	GO:0023052|GO:0005576|GO:0004871|GO:0002376|GO:0008152|GO:0009987|GO:0003824|GO:0050896|GO:0051707|GO:0071704|GO:0006950|GO:0036094|GO:0044237|GO:0005615|GO:0006955|GO:0016740|GO:0009605|GO:0097159|GO:0008289|GO:0009607|GO:0051716|GO:0005057|GO:0006952|GO:0043169|GO:0019538|GO:0045087|GO:0001882|GO:0009617|GO:0001530|GO:0000166|GO:0007154|GO:0007165|GO:0098542|GO:0008384|GO:0016772|GO:0016301|GO:…	signaling|extracellular region|signal transducer activity|immune system process|metabolic process|cellular process|catalytic activity|response to stimulus|response to other organism|organic substance metabolic process|response to stress|small molecule binding|cellular metabolic process|extracellular space|immune response|transferase activity|response to external stimulus|organic cyclic compound b…	-	-	-	-	20:10542586-10549724	118	282	6.21269	13.6182	6.21269	13.6182	-1.13225	5.77e-05	0.00278341	DOWN
ENSGALG00000005745	-	-	GO:0097159|GO:0003676|GO:0003723	organic cyclic compound binding|nucleic acid binding|RNA binding	-	-	-	-	20:8893150-8905741	213	479	4.46231	9.2043	4.46231	9.2043	-1.04452	5.96e-05	0.00286326	DOWN
ENSGALG00000012021	-	-	GO:0005623|GO:0009987|GO:0016020|GO:0005215|GO:0022857|GO:0022892|GO:0071944|GO:0005886|GO:0031224|GO:0005887|GO:0006810|GO:0042391|GO:0022891|GO:0016021|GO:0031226|GO:0055085|GO:0015267|GO:0015075|GO:0006811|GO:0030322|GO:0071805|GO:0034220|GO:0005216|GO:0006812|GO:0008324|GO:0098655|GO:0005261|GO:0030001|GO:0015672|GO:0022840|GO:0022890|GO:0006813|GO:0046873|GO:0005267|GO:0022841|GO:0015079	cell|cellular process|membrane|transporter activity|transmembrane transporter activity|substrate-specific transporter activity|cell periphery|plasma membrane|intrinsic component of membrane|integral component of plasma membrane|transport|regulation of membrane potential|substrate-specific transmembrane transporter activity|integral component of membrane|intrinsic component of plasma membrane|tran…	-	-	-	-	5:55080812-55090827	120	60	6.35756	2.91566	6.35756	2.91566	1.12465	7.17e-05	0.00333317	UP
ENSGALG00000043742	-	-	-	-	-	-	-	-	AADN04017002.1:21-4663	179	406	3.70817	7.71453	3.70817	7.71453	-1.05687	7.22e-05	0.003342	DOWN
ENSGALG00000044666	-	-	-	-	-	-	-	-	17:5529636-5531840	105	252	6.74015	14.8374	6.74015	14.8374	-1.13838	7.7e-05	0.00352362	DOWN
ENSGALG00000045286	-	-	-	-	-	-	-	-	2:23842908-23854232	91	42	6.91413	2.92696	6.91413	2.92696	1.24014	7.81e-05	0.00354422	UP
ENSGALG00000005774	-	-	GO:0008152|GO:0009987|GO:0016020|GO:0003824|GO:0071704|GO:0044237|GO:0016740|GO:0031224|GO:0019787|GO:0043169|GO:0019538|GO:0006810|GO:0016021|GO:0006811|GO:0043412|GO:0044267|GO:0046872|GO:0036211|GO:0004842|GO:0046914|GO:0006812|GO:0006464|GO:0030001|GO:0008270|GO:0015672|GO:0002028|GO:0032446|GO:0006814|GO:0016567	metabolic process|cellular process|membrane|catalytic activity|organic substance metabolic process|cellular metabolic process|transferase activity|intrinsic component of membrane|ubiquitin-like protein transferase activity|cation binding|protein metabolic process|transport|integral component of membrane|ion transport|macromolecule modification|cellular protein metabolic process|metal ion binding|…	-	-	-	-	20:8921322-8968931	89	218	1.41366	3.17606	1.41366	3.17606	-1.1678	9.25e-05	0.00406993	DOWN
ENSGALG00000042001	-	-	-	-	-	-	-	-	4:35288232-35306393	154	349	3.54422	7.36716	3.54422	7.36716	-1.05564	0.000106627	0.00457621	DOWN
ENSGALG00000039887	-	-	-	-	-	-	-	-	25:2504446-2506092	6	36	0.394131	2.16897	0.394131	2.16897	-2.46026	0.000112452	0.00478566	DOWN
ENSGALG00000035918	-	-	-	-	-	-	-	-	14:6912250-6917437	52	19	1.07373	0.359845	1.07373	0.359845	1.57718	0.000117005	0.00493795	UP
ENSGALG00000023622	-	-	GO:0005576|GO:0002376|GO:0050896|GO:0051707|GO:0006950|GO:0036094|GO:0006955|GO:0033218|GO:0009605|GO:0097159|GO:0009607|GO:0006952|GO:0009374|GO:0009617|GO:0006959|GO:0019842|GO:0098542|GO:0019731|GO:0042742|GO:0031406	extracellular region|immune system process|response to stimulus|response to other organism|response to stress|small molecule binding|immune response|amide binding|response to external stimulus|organic cyclic compound binding|response to biotic stimulus|defense response|biotin binding|response to bacterium|humoral immune response|vitamin binding|defense response to other organism|antibacterial hum…	-	-	-	-	Z:9164721-9165903	85	206	11.0241	24.5058	11.0241	24.5058	-1.15246	0.000118806	0.00500004	DOWN
ENSGALG00000031301	-	-	GO:0032502|GO:0005576|GO:0005623|GO:0009987|GO:0045202|GO:0016020|GO:0050896|GO:0051641|GO:0016043|GO:0009605|GO:0042995|GO:0005515|GO:0005622|GO:0048856|GO:0044877|GO:0009653|GO:0008289|GO:0071944|GO:0005886|GO:0005929|GO:0051606|GO:0044767|GO:0050877|GO:0045494|GO:0008092|GO:0044306|GO:0048869|GO:0001750|GO:0009887|GO:0001917|GO:0050906|GO:0005543|GO:0006810|GO:0009314|GO:0007275|GO:0051128|GO:…	developmental process|extracellular region|cell|cellular process|synapse|membrane|response to stimulus|cellular localization|cellular component organization|response to external stimulus|cell projection|protein binding|intracellular|anatomical structure development|macromolecular complex binding|anatomical structure morphogenesis|lipid binding|cell periphery|plasma membrane|cilium|detection of st…	-	-	-	-	26:60002-63740	23	4	1.07164	0.17094	1.07164	0.17094	2.64826	0.000126105	0.00523474	UP
ENSGALG00000035960	-	-	-	-	-	-	-	-	AADN04004153.1:21-11321	62	25	1.49137	0.551571	1.49137	0.551571	1.43502	0.000144046	0.00589888	UP
ENSGALG00000012055	-	-	GO:0023052|GO:0032502|GO:0032991|GO:0004871|GO:0005623|GO:0008152|GO:0009987|GO:0016020|GO:0040007|GO:0003824|GO:0050896|GO:0071704|GO:0036094|GO:0044237|GO:0016740|GO:0097159|GO:0071944|GO:0040008|GO:0004872|GO:0043234|GO:0005886|GO:0031224|GO:0051716|GO:0044767|GO:0005057|GO:0043169|GO:0019538|GO:0001882|GO:0048869|GO:0043235|GO:0000166|GO:0010033|GO:0007154|GO:0008219|GO:0007165|GO:0004888|GO:…	signaling|developmental process|macromolecular complex|signal transducer activity|cell|metabolic process|cellular process|membrane|growth|catalytic activity|response to stimulus|organic substance metabolic process|small molecule binding|cellular metabolic process|transferase activity|organic cyclic compound binding|cell periphery|regulation of growth|receptor activity|protein complex|plasma membr…	-	-	-	-	7:28273612-28297845	72	32	1.50674	0.614218	1.50674	0.614218	1.2946	0.000157241	0.00635361	UP
ENSGALG00000046283	-	-	-	-	-	-	-	-	Z:25325395-25329467	45	16	2.52091	0.822121	2.52091	0.822121	1.61652	0.000158433	0.00638481	UP
ENSGALG00000043619	-	-	-	-	-	-	-	-	16:419639-421872	85	203	3.19091	6.98985	3.19091	6.98985	-1.13129	0.000169816	0.00670134	DOWN
ENSGALG00000044419	-	-	-	-	-	-	-	-	3:20751332-20756252	31	8	3.46557	0.82031	3.46557	0.82031	2.07885	0.00016937	0.00670134	UP
ENSGALG00000014585	-	-	GO:0023052|GO:0040011|GO:0005576|GO:0002376|GO:0008152|GO:0009987|GO:0050896|GO:0071704|GO:0006950|GO:0044237|GO:0005615|GO:0006955|GO:0009605|GO:0048870|GO:0050900|GO:0019222|GO:0005515|GO:0051716|GO:0023051|GO:0006952|GO:0010646|GO:0019538|GO:0045087|GO:0050790|GO:0030595|GO:0005102|GO:0043085|GO:0009967|GO:0031323|GO:0010033|GO:0007154|GO:0006935|GO:0007165|GO:0009966|GO:0009611|GO:0072676|GO:…	signaling|locomotion|extracellular region|immune system process|metabolic process|cellular process|response to stimulus|organic substance metabolic process|response to stress|cellular metabolic process|extracellular space|immune response|response to external stimulus|cell motility|leukocyte migration|regulation of metabolic process|protein binding|cellular response to stimulus|regulation of signa…	-	-	-	-	19:4767118-4768209	69	171	7.75939	17.6379	7.75939	17.6379	-1.18467	0.000175254	0.00687049	DOWN
ENSGALG00000023420	-	-	GO:0023052|GO:0032502|GO:0032991|GO:0005623|GO:0008152|GO:0009987|GO:0003824|GO:0050896|GO:0071704|GO:0044237|GO:0043227|GO:0006807|GO:0016491|GO:0019222|GO:0050793|GO:0097159|GO:0005622|GO:0007155|GO:0048856|GO:0003700|GO:0009653|GO:0009058|GO:0043234|GO:0051716|GO:0044767|GO:0009888|GO:0006139|GO:0043231|GO:0019538|GO:0006520|GO:0051171|GO:0021602|GO:0031323|GO:0048869|GO:0009887|GO:0045597|GO:…	signaling|developmental process|macromolecular complex|cell|metabolic process|cellular process|catalytic activity|response to stimulus|organic substance metabolic process|cellular metabolic process|membrane-bounded organelle|nitrogen compound metabolic process|oxidoreductase activity|regulation of metabolic process|regulation of developmental process|organic cyclic compound binding|intracellular|…	-	-	-	-	7:16326992-16331601	0	15	0	0.75627	0	0.75627	#NAME?	0.000187	0.00721089	DOWN
ENSGALG00000035998	-	-	-	-	-	-	-	-	AADN04002813.1:1981-16449	0	15	0	0.0899934	0	0.0899934	#NAME?	0.000187	0.00721089	DOWN
ENSGALG00000028283	-	-	-	-	-	-	-	-	19:9527919-9533024	91	45	8.78068	3.98273	8.78068	3.98273	1.14058	0.000237637	0.00891461	UP
ENSGALG00000045559	-	-	-	-	-	-	-	-	Z:70205473-70211427	16	1	1.05374	0.0604056	1.05374	0.0604056	4.1247	0.000252789	0.00939029	UP
ENSGALG00000043488	-	-	-	-	-	-	-	-	10:7750104-7752070	44	117	2.30225	5.61516	2.30225	5.61516	-1.28628	0.000258465	0.00943956	DOWN
ENSGALG00000003433	-	-	GO:0008152|GO:0016020|GO:0003824|GO:0071704|GO:0016787|GO:0031224|GO:0043169|GO:0019538|GO:0008233|GO:0031225|GO:0046872|GO:0006508|GO:0008237|GO:0008238|GO:0016805|GO:0008235|GO:0004177|GO:0008239	metabolic process|membrane|catalytic activity|organic substance metabolic process|hydrolase activity|intrinsic component of membrane|cation binding|protein metabolic process|peptidase activity|anchored component of membrane|metal ion binding|proteolysis|metallopeptidase activity|exopeptidase activity|dipeptidase activity|metalloexopeptidase activity|aminopeptidase activity|dipeptidyl-peptidase ac…	-	-	-	-	11:3565749-3573871	24	5	1.45015	0.277099	1.45015	0.277099	2.38773	0.000264517	0.00959144	UP
ENSGALG00000034916	-	-	-	-	-	-	-	-	AADN04001796.1:1420-3612	113	60	5.22337	2.5439	5.22337	2.5439	1.03794	0.000272571	0.00983907	UP
ENSGALG00000029882	-	-	-	-	-	-	-	-	18:5115207-5116112	38	105	3.29122	8.34142	3.29122	8.34142	-1.34167	0.000276795	0.00991828	DOWN
ENSGALG00000036158	-	-	-	-	-	-	-	-	KQ759462.1:40-3181	24	74	0.70088	1.98213	0.70088	1.98213	-1.49981	0.000283508	0.0101111	DOWN
ENSGALG00000032482	-	-	-	-	-	-	-	-	AADN04003759.1:5709-7145	25	6	1.82829	0.402472	1.82829	0.402472	2.18354	0.000313333	0.0109436	UP
ENSGALG00000026153	-	-	GO:0032502|GO:0005623|GO:0008152|GO:0009987|GO:0071704|GO:0044237|GO:0043227|GO:0006807|GO:0016043|GO:0044708|GO:0019222|GO:0050793|GO:0097159|GO:0005622|GO:0048856|GO:0003700|GO:0009058|GO:0044767|GO:0006139|GO:0050877|GO:0043231|GO:0051171|GO:0031323|GO:0048869|GO:0045597|GO:0007275|GO:0051128|GO:0007611|GO:0003676|GO:0044249|GO:0045595|GO:2000026|GO:0030030|GO:0016358|GO:1901360|GO:0048468|GO:…	developmental process|cell|metabolic process|cellular process|organic substance metabolic process|cellular metabolic process|membrane-bounded organelle|nitrogen compound metabolic process|cellular component organization|single-organism behavior|regulation of metabolic process|regulation of developmental process|organic cyclic compound binding|intracellular|anatomical structure development|transcr…	-	-	-	-	23:1195139-1234686	67	31	3.19602	1.35633	3.19602	1.35633	1.23657	0.000333099	0.0115807	UP
ENSGALG00000004637	-	-	GO:0002376|GO:0005623|GO:0008152|GO:0009987|GO:0003824|GO:0050896|GO:0051707|GO:0071704|GO:0006950|GO:0044237|GO:0002682|GO:0006807|GO:0016740|GO:0009605|GO:0005622|GO:0009607|GO:0051716|GO:0006139|GO:0006952|GO:0009617|GO:0006081|GO:0010033|GO:0019637|GO:0001775|GO:0009611|GO:0016772|GO:0050865|GO:1901360|GO:0051186|GO:0005737|GO:0005975|GO:0016301|GO:0042116|GO:0051156|GO:0034097|GO:0006954|GO:…	immune system process|cell|metabolic process|cellular process|catalytic activity|response to stimulus|response to other organism|organic substance metabolic process|response to stress|cellular metabolic process|regulation of immune system process|nitrogen compound metabolic process|transferase activity|response to external stimulus|intracellular|response to biotic stimulus|cellular response to st…	-	-	-	-	19:6652849-6660676	56	139	3.01725	6.86933	3.01725	6.86933	-1.18693	0.000342162	0.0117613	DOWN
ENSGALG00000019845	-	-	GO:0005576|GO:0005623|GO:0050896|GO:0051707|GO:0006950|GO:0009605|GO:0005622|GO:0031640|GO:0009607|GO:0006952|GO:0009617|GO:0098542|GO:0005737|GO:0009620|GO:0042742|GO:0050832|GO:0050829	extracellular region|cell|response to stimulus|response to other organism|response to stress|response to external stimulus|intracellular|killing of cells of other organism|response to biotic stimulus|defense response|response to bacterium|defense response to other organism|cytoplasm|response to fungus|defense response to bacterium|defense response to fungus|defense response to Gram-negative bacte…	-	-	-	-	3:107891531-107894588	0	14	0	1.42716	0	1.42716	#NAME?	0.000352487	0.0119539	DOWN
ENSGALG00000028638	-	-	GO:0005576|GO:0005515|GO:0005102|GO:0005179|GO:0008015|GO:0035150|GO:0050880	extracellular region|protein binding|receptor binding|hormone activity|blood circulation|regulation of tube size|regulation of blood vessel size	-	-	-	-	1:76949287-76951004	12	0	2.35463	0	2.35463	0	Inf	0.000352487	0.0119539	UP
ENSGALG00000044602	-	-	-	-	-	-	-	-	AADN04008905.1:3837-7681	0	14	0	2.15807	0	2.15807	#NAME?	0.000352487	0.0119539	DOWN
ENSGALG00000023821	-	-	GO:0003824|GO:0036094|GO:0016787|GO:0097159|GO:0001882|GO:0000166|GO:0003676|GO:0016817|GO:0032549|GO:0001883|GO:0017076|GO:0003677|GO:0032559|GO:0005524	catalytic activity|small molecule binding|hydrolase activity|organic cyclic compound binding|nucleoside binding|nucleotide binding|nucleic acid binding|hydrolase activity, acting on acid anhydrides|ribonucleoside binding|purine nucleoside binding|purine nucleotide binding|DNA binding|adenyl ribonucleotide binding|ATP binding	K12649	ATP-dependent RNA helicase DHX58[3.6.3.14]	gga04622	RIG-I-like receptor signaling pathway - Gallus gallus (chicken)	27:5245708-5249520	6	33	0.225579	1.13795	0.225579	1.13795	-2.33473	0.000382556	0.012774	DOWN
ENSGALG00000004393	-	-	GO:0008152|GO:0016020|GO:0003824|GO:0071704|GO:0016787|GO:0031224|GO:0016021|GO:0016798|GO:0005975|GO:0004553	metabolic process|membrane|catalytic activity|organic substance metabolic process|hydrolase activity|intrinsic component of membrane|integral component of membrane|hydrolase activity, acting on glycosyl bonds|carbohydrate metabolic process|hydrolase activity, hydrolyzing O-glycosyl compounds	-	-	-	-	5:1358530-1371111	60	146	2.22283	4.96115	2.22283	4.96115	-1.15828	0.000390454	0.0130092	DOWN
ENSGALG00000031430	-	-	-	-	-	-	-	-	8:5128027-5133557	42	16	1.8601	0.649949	1.8601	0.649949	1.51698	0.000418716	0.0138596	UP
ENSGALG00000021688	-	-	GO:0016020|GO:0031224|GO:0016021	membrane|intrinsic component of membrane|integral component of membrane	-	-	-	-	28:877655-881866	38	102	1.27052	3.12807	1.27052	3.12807	-1.29985	0.000492138	0.0159105	DOWN
ENSGALG00000025800	-	-	GO:0005623|GO:0008152|GO:0009987|GO:0016020|GO:0003824|GO:0071704|GO:0044237|GO:0006807|GO:0016740|GO:0016787|GO:0019222|GO:0097159|GO:0005622|GO:0003700|GO:0009058|GO:0031224|GO:0006139|GO:0043169|GO:0019538|GO:0006520|GO:0051171|GO:0031323|GO:0044255|GO:0019637|GO:0003676|GO:0044249|GO:0008233|GO:0016021|GO:0016772|GO:0006629|GO:1901360|GO:0051252|GO:0010468|GO:0006796|GO:0034645|GO:0046486|GO:…	cell|metabolic process|cellular process|membrane|catalytic activity|organic substance metabolic process|cellular metabolic process|nitrogen compound metabolic process|transferase activity|hydrolase activity|regulation of metabolic process|organic cyclic compound binding|intracellular|transcription factor activity, sequence-specific DNA binding|biosynthetic process|intrinsic component of membrane|…	-	-	-	-	21:6540859-6542774	16	56	0.769993	2.47187	0.769993	2.47187	-1.68268	0.000505667	0.0162767	DOWN
ENSGALG00000045037	-	-	-	-	-	-	-	-	14:2263231-2268407	20	4	1.02952	0.188854	1.02952	0.188854	2.44663	0.000556462	0.0176869	UP
ENSGALG00000013057	-	-	GO:0008152|GO:0009987|GO:0003824|GO:0050896|GO:0071704|GO:0044237|GO:0009056|GO:0016787|GO:0019538|GO:0010033|GO:0008233|GO:0044265|GO:0014070|GO:0030163|GO:0043412|GO:0044267|GO:0036211|GO:0006508|GO:0036459|GO:0044257|GO:0051603|GO:0006464|GO:0008234|GO:0080184|GO:0019941|GO:0016579|GO:0035634|GO:0019785|GO:0006511	metabolic process|cellular process|catalytic activity|response to stimulus|organic substance metabolic process|cellular metabolic process|catabolic process|hydrolase activity|protein metabolic process|response to organic substance|peptidase activity|cellular macromolecule catabolic process|response to organic cyclic compound|protein catabolic process|macromolecule modification|cellular protein me…	-	-	-	-	1:62144164-62154171	36	95	2.35862	5.70897	2.35862	5.70897	-1.27529	0.000574176	0.0180984	DOWN
ENSGALG00000007160	-	-	GO:0023052|GO:0009987|GO:0050896|GO:0051716|GO:0007154|GO:0007165	signaling|cellular process|response to stimulus|cellular response to stimulus|cell communication|signal transduction	-	-	-	-	4:9548588-9560623	30	9	1.60275	0.441025	1.60275	0.441025	1.86162	0.00059626	0.0186016	UP
ENSGALG00000035249	-	-	-	-	-	-	-	-	AADN04001257.1:12610-16365	81	41	2.12863	0.988259	2.12863	0.988259	1.10696	0.000605452	0.0187727	UP
ENSGALG00000012177	-	-	-	-	-	-	-	-	7:29971539-29999038	11	0	0.0981096	0	0.0981096	0	Inf	0.000667207	0.0202333	UP
ENSGALG00000029452	-	-	-	-	-	-	-	-	AADN04004665.1:7758-10216	0	13	0	0.572007	0	0.572007	#NAME?	0.000667207	0.0202333	DOWN
ENSGALG00000035772	-	-	-	-	-	-	-	-	AADN04005926.1:66-2016	0	13	0	0.653546	0	0.653546	#NAME?	0.000667207	0.0202333	DOWN
ENSGALG00000036034	-	-	-	-	-	-	-	-	3:32230147-32231909	0	13	0	0.549169	0	0.549169	#NAME?	0.000667207	0.0202333	DOWN
ENSGALG00000045691	-	-	-	-	-	-	-	-	KQ759612.1:8344-13686	0	13	0	0.207018	0	0.207018	#NAME?	0.000667207	0.0202333	DOWN
ENSGALG00000029930	-	-	-	-	-	-	-	-	20:827119-840409	22	5	0.836627	0.174398	0.836627	0.174398	2.2622	0.000672116	0.0203386	UP
ENSGALG00000036253	-	-	-	-	-	-	-	-	2:116126323-116194971	71	35	2.27595	1.02906	2.27595	1.02906	1.14514	0.00068116	0.0204928	UP
ENSGALG00000005778	-	-	GO:0009987|GO:0016020|GO:0005215|GO:0022857|GO:0022892|GO:0004872|GO:0031224|GO:0006810|GO:0022891|GO:0016021|GO:0055085	cellular process|membrane|transporter activity|transmembrane transporter activity|substrate-specific transporter activity|receptor activity|intrinsic component of membrane|transport|substrate-specific transmembrane transporter activity|integral component of membrane|transmembrane transport	-	-	-	-	15:7743015-7750172	14	50	0.693921	2.27312	0.693921	2.27312	-1.71183	0.000735123	0.021729	DOWN
ENSGALG00000015075	-	-	GO:0008152|GO:0009987|GO:0016020|GO:0003824|GO:0071704|GO:0044237|GO:0006807|GO:0016740|GO:0009058|GO:0006790|GO:0019538|GO:0044249|GO:0016757|GO:0005975|GO:0030204|GO:0034645|GO:1901137|GO:0016758|GO:0009100|GO:0006029|GO:0015020|GO:0009101|GO:0030203|GO:0006024|GO:0050650|GO:0030166|GO:0015018	metabolic process|cellular process|membrane|catalytic activity|organic substance metabolic process|cellular metabolic process|nitrogen compound metabolic process|transferase activity|biosynthetic process|sulfur compound metabolic process|protein metabolic process|cellular biosynthetic process|transferase activity, transferring glycosyl groups|carbohydrate metabolic process|chondroitin sulfate met…	K00735	galactosylgalactosylxylosylprotein 3-beta-glucuronosyltransferase 1[2.4.1.135]	gga01100|gga00515	Metabolic pathways - Gallus gallus (chicken)|Mannose type O-glycan biosynthesis - Gallus gallus (chicken)	1:80638660-80648642	61	28	1.10942	0.467083	1.10942	0.467083	1.24806	0.000756638	0.0221923	UP
ENSGALG00000006143	-	-	GO:0008152|GO:0009987|GO:0003824|GO:0044237|GO:0016740|GO:0016772|GO:0016301|GO:0006796|GO:0016310	metabolic process|cellular process|catalytic activity|cellular metabolic process|transferase activity|transferase activity, transferring phosphorus-containing groups|kinase activity|phosphate-containing compound metabolic process|phosphorylation	K13711	phosphatidylinositol 4-kinase type 2[2.7.1.67]	gga01100|gga04070|gga00562	Metabolic pathways - Gallus gallus (chicken)|Phosphatidylinositol signaling system - Gallus gallus (chicken)|Inositol phosphate metabolism - Gallus gallus (chicken)	6:22303031-22308203	40	16	2.17362	0.797475	2.17362	0.797475	1.44659	0.000793692	0.0229518	UP
ENSGALG00000006717	-	-	GO:0005576	extracellular region	-	-	-	-	5:14871236-14911577	14	1	0.152506	0.00999126	0.152506	0.00999126	3.93205	0.000794618	0.0229518	UP
ENSGALG00000035029	-	-	-	-	-	-	-	-	14:14301197-14306560	48	117	3.34032	7.46806	3.34032	7.46806	-1.16075	0.000847301	0.0240397	DOWN
ENSGALG00000031505	-	-	-	-	-	-	-	-	AADN04017101.1:21-4129	10	39	0.156331	0.559205	0.156331	0.559205	-1.83878	0.000864433	0.0244114	DOWN
ENSGALG00000032061	-	-	-	-	-	-	-	-	Z:1754144-1756971	41	104	1.91027	4.44448	1.91027	4.44448	-1.21824	0.000880602	0.0246741	DOWN
ENSGALG00000010934	-	-	-	-	-	-	-	-	8:27404833-27470245	19	4	0.32368	0.0625007	0.32368	0.0625007	2.37263	0.000910749	0.0250217	UP
ENSGALG00000041228	-	-	-	-	-	-	-	-	8:21098127-21099524	23	6	1.56345	0.374083	1.56345	0.374083	2.0633	0.00117769	0.0311177	UP
ENSGALG00000006138	-	-	GO:0016020|GO:0000989|GO:0031224|GO:0043169|GO:0003712|GO:0016021|GO:0003713|GO:0046872|GO:0030374	membrane|transcription factor activity, transcription factor binding|intrinsic component of membrane|cation binding|transcription cofactor activity|integral component of membrane|transcription coactivator activity|metal ion binding|ligand-dependent nuclear receptor transcription coactivator activity	-	-	-	-	20:9941292-9949052	27	75	0.429845	1.0952	0.429845	1.0952	-1.3493	0.00119501	0.0313815	DOWN
ENSGALG00000046382	-	-	-	-	-	-	-	-	2:952508-962083	10	0	0.319216	0	0.319216	0	Inf	0.00126829	0.0327136	UP
ENSGALG00000029658	-	-	-	-	-	-	-	-	AADN04003306.1:5681-9784	1	15	0.0226115	0.311088	0.0226115	0.311088	-3.78219	0.00141036	0.0355855	DOWN
ENSGALG00000029485	-	-	-	-	-	-	-	-	20:10002609-10005509	21	61	0.617295	1.64465	0.617295	1.64465	-1.41375	0.00149259	0.0371884	DOWN
ENSGALG00000027961	-	-	GO:0008152|GO:0016020|GO:0003824|GO:0071704|GO:0016787|GO:0031224|GO:0019538|GO:0008233|GO:0016021|GO:0006508|GO:0008234|GO:0004175|GO:0004197	metabolic process|membrane|catalytic activity|organic substance metabolic process|hydrolase activity|intrinsic component of membrane|protein metabolic process|peptidase activity|integral component of membrane|proteolysis|cysteine-type peptidase activity|endopeptidase activity|cysteine-type endopeptidase activity	-	-	-	-	28:965935-973742	51	120	0.635989	1.37257	0.635989	1.37257	-1.10981	0.0015149	0.0376075	DOWN
ENSGALG00000032270	-	-	-	-	-	-	-	-	22:2992286-3002000	16	51	0.475832	1.39115	0.475832	1.39115	-1.54776	0.00158739	0.0390245	DOWN
ENSGALG00000032405	-	-	-	-	-	-	-	-	AADN04000661.1:61202-67038	52	121	1.03364	2.2061	1.03364	2.2061	-1.09376	0.00166897	0.0406009	DOWN
ENSGALG00000041420	-	-	-	-	-	-	-	-	5:25881336-25883509	33	12	2.11831	0.706532	2.11831	0.706532	1.58409	0.00172226	0.0416661	UP
ENSGALG00000032403	-	-	-	-	-	-	-	-	25:1889768-1890103	28	75	6.3442	15.587	6.3442	15.587	-1.29684	0.00173674	0.0419354	DOWN
ENSGALG00000020726	-	-	-	-	-	-	-	-	6:23074976-23078138	46	21	2.12632	0.89035	2.12632	0.89035	1.25591	0.00196109	0.0458382	UP
