# Supplementary material for: Transcriptome Analysis of the Breast Muscle of Xichuan Black-Bone Chickens Under Tyrosine Supplementation Revealed the Mechanism of Tyrosine-Induced Melanin Deposition
Source: Front Genet. 2019 May 15;10:457. doi: 10.3389/fgene.2019.00457 (PMC6529781; doi:10.3389/fgene.2019.00457)
Supplement: Supplementary file 4 [file Table_4.XLSX]

## Sheet: all.counts.A_vs_E-1.edgeR_GO_le
Table S4 GO analyses of differentially expressed mRNAs.
GO_id	Term	GO_namespace	gene_num	gene_list
GO:0001906	cell killing	biological_process	1	ENSGALG00000019845,
GO:0044699	single-organism process	biological_process	172	ENSGALG00000034478,ENSGALG00000009262,ENSGALG00000008805,ENSGALG00000014569,ENSGALG00000007809,ENSGALG00000041093,ENSGALG00000010535,ENSGALG00000028256,ENSGALG00000016651,ENSGALG00000015075,ENSGALG00000015089,ENSGALG00000027786,ENSGALG00000035913,ENSGALG00000012021,ENSGALG00000009966,ENSGALG00000017418,ENSGALG00000019489,ENSGALG00000026677,ENSGALG00000015681,ENSGALG00000005071,ENSGALG00000031786,…
GO:0022414	reproductive process	biological_process	13	ENSGALG00000038540,ENSGALG00000006689,ENSGALG00000015681,ENSGALG00000010889,ENSGALG00000015297,ENSGALG00000011875,ENSGALG00000014883,ENSGALG00000011533,ENSGALG00000009966,ENSGALG00000011405,ENSGALG00000017274,ENSGALG00000028983,ENSGALG00000011058,
GO:0032501	multicellular organismal process	biological_process	94	ENSGALG00000009495,ENSGALG00000007809,ENSGALG00000041093,ENSGALG00000009262,ENSGALG00000008805,ENSGALG00000034478,ENSGALG00000026373,ENSGALG00000011058,ENSGALG00000004771,ENSGALG00000015128,ENSGALG00000015089,ENSGALG00000006025,ENSGALG00000000949,ENSGALG00000001626,ENSGALG00000010949,ENSGALG00000017418,ENSGALG00000009966,ENSGALG00000028983,ENSGALG00000013348,ENSGALG00000028638,ENSGALG00000000172,…
GO:0002376	immune system process	biological_process	45	ENSGALG00000002358,ENSGALG00000004771,ENSGALG00000014603,ENSGALG00000005801,ENSGALG00000016661,ENSGALG00000016142,ENSGALG00000028256,ENSGALG00000027247,ENSGALG00000026373,ENSGALG00000034478,ENSGALG00000009262,ENSGALG00000004420,ENSGALG00000028983,ENSGALG00000010949,ENSGALG00000015297,ENSGALG00000014428,ENSGALG00000006106,ENSGALG00000003336,ENSGALG00000003736,ENSGALG00000002263,ENSGALG00000015128,…
GO:0009987	cellular process	biological_process	201	ENSGALG00000006647,ENSGALG00000007806,ENSGALG00000006008,ENSGALG00000026426,ENSGALG00000016661,ENSGALG00000005801,ENSGALG00000006818,ENSGALG00000017296,ENSGALG00000015152,ENSGALG00000010930,ENSGALG00000007466,ENSGALG00000006236,ENSGALG00000027247,ENSGALG00000010036,ENSGALG00000010889,ENSGALG00000017411,ENSGALG00000031700,ENSGALG00000015230,ENSGALG00000026983,ENSGALG00000006780,ENSGALG00000019867,…
GO:0048511	rhythmic process	biological_process	4	ENSGALG00000004079,ENSGALG00000015681,ENSGALG00000011058,ENSGALG00000015297,
GO:0071840	cellular component organization or biogenesis	biological_process	69	ENSGALG00000032453,ENSGALG00000003297,ENSGALG00000017418,ENSGALG00000011533,ENSGALG00000015089,ENSGALG00000006025,ENSGALG00000015128,ENSGALG00000016142,ENSGALG00000009262,ENSGALG00000008805,ENSGALG00000005597,ENSGALG00000014569,ENSGALG00000004817,ENSGALG00000000811,ENSGALG00000005043,ENSGALG00000040606,ENSGALG00000002015,ENSGALG00000026858,ENSGALG00000005209,ENSGALG00000017274,ENSGALG00000015355,…
GO:0007610	behavior	biological_process	17	ENSGALG00000004930,ENSGALG00000007806,ENSGALG00000006008,ENSGALG00000028256,ENSGALG00000005801,ENSGALG00000016431,ENSGALG00000005071,ENSGALG00000004420,ENSGALG00000000667,ENSGALG00000002015,ENSGALG00000006473,ENSGALG00000002722,ENSGALG00000006346,ENSGALG00000026153,ENSGALG00000026858,ENSGALG00000003336,ENSGALG00000016358,
GO:0000003	reproduction	biological_process	13	ENSGALG00000011875,ENSGALG00000011533,ENSGALG00000009966,ENSGALG00000014883,ENSGALG00000017274,ENSGALG00000011405,ENSGALG00000011058,ENSGALG00000028983,ENSGALG00000006689,ENSGALG00000015681,ENSGALG00000038540,ENSGALG00000015297,ENSGALG00000010889,
GO:0050896	response to stimulus	biological_process	116	ENSGALG00000003297,ENSGALG00000010949,ENSGALG00000011533,ENSGALG00000009966,ENSGALG00000032453,ENSGALG00000028627,ENSGALG00000027786,ENSGALG00000015128,ENSGALG00000003336,ENSGALG00000015089,ENSGALG00000000949,ENSGALG00000001626,ENSGALG00000010785,ENSGALG00000016142,ENSGALG00000028256,ENSGALG00000011058,ENSGALG00000004771,ENSGALG00000009495,ENSGALG00000015286,ENSGALG00000041093,ENSGALG00000009262,…
GO:0032502	developmental process	biological_process	77	ENSGALG00000009966,ENSGALG00000017418,ENSGALG00000028983,ENSGALG00000027786,ENSGALG00000006025,ENSGALG00000015089,ENSGALG00000000949,ENSGALG00000011058,ENSGALG00000004771,ENSGALG00000007809,ENSGALG00000009495,ENSGALG00000005597,ENSGALG00000041093,ENSGALG00000034478,ENSGALG00000026373,ENSGALG00000008805,ENSGALG00000040606,ENSGALG00000005043,ENSGALG00000016400,ENSGALG00000000811,ENSGALG00000002722,…
GO:0051704	multi-organism process	biological_process	30	ENSGALG00000016142,ENSGALG00000028256,ENSGALG00000023622,ENSGALG00000015355,ENSGALG00000032701,ENSGALG00000017274,ENSGALG00000006756,ENSGALG00000004637,ENSGALG00000010889,ENSGALG00000026373,ENSGALG00000027874,ENSGALG00000004420,ENSGALG00000009262,ENSGALG00000038540,ENSGALG00000015681,ENSGALG00000009266,ENSGALG00000006689,ENSGALG00000014883,ENSGALG00000003297,ENSGALG00000011875,ENSGALG00000028983,…
GO:0099531	presynaptic process involved in chemical synaptic transmission	biological_process	2	ENSGALG00000002015,ENSGALG00000023395,
GO:0008152	metabolic process	biological_process	150	ENSGALG00000015733,ENSGALG00000007370,ENSGALG00000006872,ENSGALG00000001545,ENSGALG00000004393,ENSGALG00000016899,ENSGALG00000013651,ENSGALG00000004044,ENSGALG00000006689,ENSGALG00000038540,ENSGALG00000027874,ENSGALG00000004637,ENSGALG00000009724,ENSGALG00000000667,ENSGALG00000016633,ENSGALG00000025800,ENSGALG00000010592,ENSGALG00000006143,ENSGALG00000003701,ENSGALG00000010230,ENSGALG00000003955,…
GO:0048519	negative regulation of biological process	biological_process	62	ENSGALG00000035913,ENSGALG00000028983,ENSGALG00000028627,ENSGALG00000010949,ENSGALG00000003297,ENSGALG00000009700,ENSGALG00000007798,ENSGALG00000015297,ENSGALG00000034999,ENSGALG00000002893,ENSGALG00000013124,ENSGALG00000014428,ENSGALG00000016954,ENSGALG00000027786,ENSGALG00000011058,ENSGALG00000004140,ENSGALG00000000990,ENSGALG00000016661,ENSGALG00000006647,ENSGALG00000028256,ENSGALG00000038013,…
GO:0040011	locomotion	biological_process	24	ENSGALG00000000811,ENSGALG00000006473,ENSGALG00000002722,ENSGALG00000006346,ENSGALG00000033376,ENSGALG00000010949,ENSGALG00000014585,ENSGALG00000000949,ENSGALG00000015089,ENSGALG00000003336,ENSGALG00000005209,ENSGALG00000016954,ENSGALG00000005321,ENSGALG00000007806,ENSGALG00000008263,ENSGALG00000008501,ENSGALG00000028256,ENSGALG00000004930,ENSGALG00000009724,ENSGALG00000034478,ENSGALG00000000667,…
GO:0048518	positive regulation of biological process	biological_process	79	ENSGALG00000027247,ENSGALG00000010036,ENSGALG00000031700,ENSGALG00000000511,ENSGALG00000004420,ENSGALG00000015152,ENSGALG00000006236,ENSGALG00000014603,ENSGALG00000002358,ENSGALG00000016661,ENSGALG00000000990,ENSGALG00000004140,ENSGALG00000007806,ENSGALG00000008501,ENSGALG00000015297,ENSGALG00000023420,ENSGALG00000006106,ENSGALG00000002263,ENSGALG00000015181,ENSGALG00000016954,ENSGALG00000026153,…
GO:0022610	biological adhesion	biological_process	23	ENSGALG00000023420,ENSGALG00000000583,ENSGALG00000010926,ENSGALG00000002643,ENSGALG00000016954,ENSGALG00000016400,ENSGALG00000010949,ENSGALG00000040606,ENSGALG00000026983,ENSGALG00000027247,ENSGALG00000000299,ENSGALG00000009724,ENSGALG00000009266,ENSGALG00000009262,ENSGALG00000038540,ENSGALG00000041093,ENSGALG00000015355,ENSGALG00000005321,ENSGALG00000017274,ENSGALG00000008263,ENSGALG00000000466,…
GO:0051179	localization	biological_process	72	ENSGALG00000006689,ENSGALG00000009266,ENSGALG00000000667,ENSGALG00000009724,ENSGALG00000027874,ENSGALG00000004044,ENSGALG00000007114,ENSGALG00000016785,ENSGALG00000003701,ENSGALG00000028937,ENSGALG00000006346,ENSGALG00000011405,ENSGALG00000033376,ENSGALG00000028685,ENSGALG00000002783,ENSGALG00000003904,ENSGALG00000010889,ENSGALG00000010930,ENSGALG00000005321,ENSGALG00000016661,ENSGALG00000005801,…
GO:0050789	regulation of biological process	biological_process	146	ENSGALG00000019867,ENSGALG00000026983,ENSGALG00000002893,ENSGALG00000013124,ENSGALG00000034999,ENSGALG00000005884,ENSGALG00000014428,ENSGALG00000005140,ENSGALG00000015181,ENSGALG00000002263,ENSGALG00000016661,ENSGALG00000005801,ENSGALG00000014603,ENSGALG00000007806,ENSGALG00000006647,ENSGALG00000006008,ENSGALG00000017411,ENSGALG00000031700,ENSGALG00000027247,ENSGALG00000010036,ENSGALG00000017296,…
GO:0040007	growth	biological_process	10	ENSGALG00000004727,ENSGALG00000003701,ENSGALG00000002893,ENSGALG00000015297,ENSGALG00000015089,ENSGALG00000012055,ENSGALG00000005043,ENSGALG00000004140,ENSGALG00000000811,ENSGALG00000006473,
GO:0023052	signaling	biological_process	78	ENSGALG00000026677,ENSGALG00000010371,ENSGALG00000004613,ENSGALG00000013348,ENSGALG00000006756,ENSGALG00000017034,ENSGALG00000017274,ENSGALG00000032701,ENSGALG00000003849,ENSGALG00000015355,ENSGALG00000004930,ENSGALG00000012055,ENSGALG00000007349,ENSGALG00000023395,ENSGALG00000004058,ENSGALG00000005209,ENSGALG00000002722,ENSGALG00000016511,ENSGALG00000027629,ENSGALG00000016400,ENSGALG00000014585,…
GO:0065007	biological regulation	biological_process	153	ENSGALG00000005140,ENSGALG00000002263,ENSGALG00000015181,ENSGALG00000034999,ENSGALG00000002893,ENSGALG00000013124,ENSGALG00000014428,ENSGALG00000005884,ENSGALG00000026983,ENSGALG00000019867,ENSGALG00000006818,ENSGALG00000015152,ENSGALG00000017296,ENSGALG00000007466,ENSGALG00000010930,ENSGALG00000006236,ENSGALG00000010036,ENSGALG00000027247,ENSGALG00000031700,ENSGALG00000017411,ENSGALG00000006647,…
GO:0043226	organelle	cellular_component	129	ENSGALG00000006955,ENSGALG00000010535,ENSGALG00000016142,ENSGALG00000016651,ENSGALG00000007337,ENSGALG00000009262,ENSGALG00000008805,ENSGALG00000014569,ENSGALG00000007809,ENSGALG00000041093,ENSGALG00000032453,ENSGALG00000015089,ENSGALG00000003736,ENSGALG00000007403,ENSGALG00000015355,ENSGALG00000023395,ENSGALG00000026677,ENSGALG00000005071,ENSGALG00000015681,ENSGALG00000031786,ENSGALG00000004613,…
GO:0044421	extracellular region part	cellular_component	43	ENSGALG00000004771,ENSGALG00000014603,ENSGALG00000004140,ENSGALG00000028256,ENSGALG00000004420,ENSGALG00000009262,ENSGALG00000041093,ENSGALG00000004817,ENSGALG00000027245,ENSGALG00000009495,ENSGALG00000028627,ENSGALG00000032453,ENSGALG00000000949,ENSGALG00000010785,ENSGALG00000002893,ENSGALG00000007403,ENSGALG00000027786,ENSGALG00000017274,ENSGALG00000001545,ENSGALG00000015355,ENSGALG00000000466,…
GO:0044422	organelle part	cellular_component	69	ENSGALG00000004817,ENSGALG00000041093,ENSGALG00000009495,ENSGALG00000008805,ENSGALG00000010535,ENSGALG00000003736,ENSGALG00000011533,ENSGALG00000003297,ENSGALG00000004613,ENSGALG00000008632,ENSGALG00000006657,ENSGALG00000026383,ENSGALG00000005071,ENSGALG00000015681,ENSGALG00000004930,ENSGALG00000015355,ENSGALG00000039964,ENSGALG00000033513,ENSGALG00000013723,ENSGALG00000040606,ENSGALG00000014836,…
GO:0044217	other organism part	cellular_component	1	ENSGALG00000005209,
GO:0005576	extracellular region	cellular_component	53	ENSGALG00000003701,ENSGALG00000026858,ENSGALG00000019845,ENSGALG00000005209,ENSGALG00000007114,ENSGALG00000016785,ENSGALG00000014585,ENSGALG00000040606,ENSGALG00000003904,ENSGALG00000002015,ENSGALG00000027629,ENSGALG00000006346,ENSGALG00000028685,ENSGALG00000033376,ENSGALG00000001558,ENSGALG00000000811,ENSGALG00000006756,ENSGALG00000007508,ENSGALG00000028638,ENSGALG00000031786,ENSGALG00000009266,…
GO:0044425	membrane part	cellular_component	94	ENSGALG00000038013,ENSGALG00000002358,ENSGALG00000017302,ENSGALG00000016661,ENSGALG00000005801,ENSGALG00000010930,ENSGALG00000007466,ENSGALG00000015554,ENSGALG00000015152,ENSGALG00000003433,ENSGALG00000004420,ENSGALG00000028659,ENSGALG00000010889,ENSGALG00000017411,ENSGALG00000026983,ENSGALG00000027961,ENSGALG00000006473,ENSGALG00000019867,ENSGALG00000006780,ENSGALG00000008076,ENSGALG00000019756,…
GO:0030054	cell junction	cellular_component	17	ENSGALG00000006008,ENSGALG00000007337,ENSGALG00000005801,ENSGALG00000017274,ENSGALG00000007431,ENSGALG00000005597,ENSGALG00000016797,ENSGALG00000027245,ENSGALG00000000299,ENSGALG00000006657,ENSGALG00000015681,ENSGALG00000009966,ENSGALG00000026983,ENSGALG00000000811,ENSGALG00000019867,ENSGALG00000006025,ENSGALG00000009303,
GO:0005623	cell	cellular_component	180	ENSGALG00000019867,ENSGALG00000006780,ENSGALG00000026983,ENSGALG00000009303,ENSGALG00000005884,ENSGALG00000034999,ENSGALG00000002893,ENSGALG00000014956,ENSGALG00000013124,ENSGALG00000002263,ENSGALG00000034107,ENSGALG00000005140,ENSGALG00000017302,ENSGALG00000016661,ENSGALG00000005801,ENSGALG00000006008,ENSGALG00000015230,ENSGALG00000027247,ENSGALG00000010036,ENSGALG00000010889,ENSGALG00000017411,…
GO:0045202	synapse	cellular_component	5	ENSGALG00000031301,ENSGALG00000023395,ENSGALG00000005801,ENSGALG00000019867,ENSGALG00000015089,
GO:0031974	membrane-enclosed lumen	cellular_component	29	ENSGALG00000003297,ENSGALG00000016633,ENSGALG00000007798,ENSGALG00000015094,ENSGALG00000033513,ENSGALG00000010230,ENSGALG00000028937,ENSGALG00000034999,ENSGALG00000015297,ENSGALG00000014956,ENSGALG00000023420,ENSGALG00000013723,ENSGALG00000006008,ENSGALG00000007370,ENSGALG00000038013,ENSGALG00000004930,ENSGALG00000002358,ENSGALG00000000990,ENSGALG00000006818,ENSGALG00000007431,ENSGALG00000004817,…
GO:0044215	other organism	cellular_component	1	ENSGALG00000005209,
GO:0016020	membrane	cellular_component	112	ENSGALG00000009262,ENSGALG00000003644,ENSGALG00000026373,ENSGALG00000014569,ENSGALG00000009495,ENSGALG00000041093,ENSGALG00000004817,ENSGALG00000005778,ENSGALG00000010535,ENSGALG00000011058,ENSGALG00000013575,ENSGALG00000015075,ENSGALG00000023025,ENSGALG00000015089,ENSGALG00000000949,ENSGALG00000001626,ENSGALG00000027786,ENSGALG00000015128,ENSGALG00000003736,ENSGALG00000012021,ENSGALG00000028983,…
GO:0044464	cell part	cellular_component	177	ENSGALG00000041093,ENSGALG00000014569,ENSGALG00000007809,ENSGALG00000008805,ENSGALG00000009262,ENSGALG00000008301,ENSGALG00000007337,ENSGALG00000016651,ENSGALG00000016142,ENSGALG00000010535,ENSGALG00000006955,ENSGALG00000027786,ENSGALG00000007403,ENSGALG00000003736,ENSGALG00000015089,ENSGALG00000022887,ENSGALG00000009966,ENSGALG00000012021,ENSGALG00000032453,ENSGALG00000013348,ENSGALG00000004613,…
GO:0032991	macromolecular complex	cellular_component	46	ENSGALG00000028983,ENSGALG00000006780,ENSGALG00000019867,ENSGALG00000006473,ENSGALG00000003297,ENSGALG00000011533,ENSGALG00000022887,ENSGALG00000015297,ENSGALG00000028612,ENSGALG00000023420,ENSGALG00000005801,ENSGALG00000002358,ENSGALG00000004771,ENSGALG00000031700,ENSGALG00000010889,ENSGALG00000009262,ENSGALG00000017296,ENSGALG00000006818,ENSGALG00000004817,ENSGALG00000033376,ENSGALG00000027629,…
GO:0044456	synapse part	cellular_component	5	ENSGALG00000031301,ENSGALG00000023395,ENSGALG00000015089,ENSGALG00000019867,ENSGALG00000005801,
GO:0099080	supramolecular complex	cellular_component	11	ENSGALG00000008805,ENSGALG00000013124,ENSGALG00000026383,ENSGALG00000026373,ENSGALG00000006657,ENSGALG00000006608,ENSGALG00000004044,ENSGALG00000039964,ENSGALG00000005801,ENSGALG00000040606,ENSGALG00000003904,
GO:0005198	structural molecule activity	molecular_function	9	ENSGALG00000003955,ENSGALG00000009262,ENSGALG00000009266,ENSGALG00000007431,ENSGALG00000004044,ENSGALG00000005801,ENSGALG00000003904,ENSGALG00000006008,ENSGALG00000002576,
GO:0000988	transcription factor activity, protein binding	molecular_function	8	ENSGALG00000006138,ENSGALG00000027247,ENSGALG00000034999,ENSGALG00000015681,ENSGALG00000003297,ENSGALG00000014836,ENSGALG00000002358,ENSGALG00000017034,
GO:0004871	signal transducer activity	molecular_function	28	ENSGALG00000004930,ENSGALG00000012055,ENSGALG00000032701,ENSGALG00000015355,ENSGALG00000005801,ENSGALG00000011058,ENSGALG00000002358,ENSGALG00000004613,ENSGALG00000009495,ENSGALG00000006756,ENSGALG00000007466,ENSGALG00000010930,ENSGALG00000004420,ENSGALG00000006689,ENSGALG00000009724,ENSGALG00000017411,ENSGALG00000012538,ENSGALG00000009966,ENSGALG00000019867,ENSGALG00000027629,ENSGALG00000006473,…
GO:0098772	molecular function regulator	molecular_function	10	ENSGALG00000009724,ENSGALG00000007114,ENSGALG00000013846,ENSGALG00000036327,ENSGALG00000016954,ENSGALG00000004140,ENSGALG00000002358,ENSGALG00000033376,ENSGALG00000028627,ENSGALG00000023395,
GO:0060089	molecular transducer activity	molecular_function	25	ENSGALG00000026983,ENSGALG00000019867,ENSGALG00000006473,ENSGALG00000010592,ENSGALG00000016511,ENSGALG00000006106,ENSGALG00000001626,ENSGALG00000004058,ENSGALG00000016785,ENSGALG00000004930,ENSGALG00000012055,ENSGALG00000032701,ENSGALG00000015355,ENSGALG00000005801,ENSGALG00000011058,ENSGALG00000002358,ENSGALG00000004613,ENSGALG00000009495,ENSGALG00000007466,ENSGALG00000005778,ENSGALG00000004420,…
GO:0001071	nucleic acid binding transcription factor activity	molecular_function	20	ENSGALG00000032701,ENSGALG00000017034,ENSGALG00000008501,ENSGALG00000026383,ENSGALG00000025887,ENSGALG00000027247,ENSGALG00000012538,ENSGALG00000010036,ENSGALG00000038540,ENSGALG00000000172,ENSGALG00000007809,ENSGALG00000016431,ENSGALG00000026153,ENSGALG00000012277,ENSGALG00000015094,ENSGALG00000025800,ENSGALG00000026983,ENSGALG00000034999,ENSGALG00000015297,ENSGALG00000023420,
GO:0009055	electron carrier activity	molecular_function	2	ENSGALG00000008185,ENSGALG00000015297,
GO:0005488	binding	molecular_function	171	ENSGALG00000015181,ENSGALG00000034107,ENSGALG00000022137,ENSGALG00000002263,ENSGALG00000005140,ENSGALG00000005884,ENSGALG00000014428,ENSGALG00000009303,ENSGALG00000014956,ENSGALG00000002893,ENSGALG00000034999,ENSGALG00000026983,ENSGALG00000019867,ENSGALG00000006236,ENSGALG00000010930,ENSGALG00000006818,ENSGALG00000003433,ENSGALG00000015230,ENSGALG00000010036,ENSGALG00000028659,ENSGALG00000010889,…
GO:0005215	transporter activity	molecular_function	26	ENSGALG00000004162,ENSGALG00000002783,ENSGALG00000006473,ENSGALG00000012021,ENSGALG00000011405,ENSGALG00000019867,ENSGALG00000032453,ENSGALG00000011875,ENSGALG00000012816,ENSGALG00000002893,ENSGALG00000016785,ENSGALG00000010029,ENSGALG00000007114,ENSGALG00000003736,ENSGALG00000005209,ENSGALG00000015128,ENSGALG00000003701,ENSGALG00000028937,ENSGALG00000017302,ENSGALG00000003849,ENSGALG00000005801,…
GO:0003824	catalytic activity	molecular_function	106	ENSGALG00000016651,ENSGALG00000008185,ENSGALG00000023025,ENSGALG00000016142,ENSGALG00000015075,ENSGALG00000011058,ENSGALG00000010535,ENSGALG00000041093,ENSGALG00000014569,ENSGALG00000009495,ENSGALG00000034876,ENSGALG00000009966,ENSGALG00000011533,ENSGALG00000017418,ENSGALG00000003297,ENSGALG00000035913,ENSGALG00000028983,ENSGALG00000003336,ENSGALG00000003736,ENSGALG00000022887,ENSGALG00000010785,…
