# Supplementary material for: Transcriptome Analysis of the Breast Muscle of Xichuan Black-Bone Chickens Under Tyrosine Supplementation Revealed the Mechanism of Tyrosine-Induced Melanin Deposition
Source: Front Genet. 2019 May 15;10:457. doi: 10.3389/fgene.2019.00457 (PMC6529781; doi:10.3389/fgene.2019.00457)
Supplement: Supplementary file 5 [file Table_5.XLSX]

## Sheet: all.counts.A_vs_E-1.edgeR_KEGG_
Table S5 KEGG analyses of differentially expressed mRNAs.
pathway_3	pathway_3_num	all_diff_gene_list	pathway_2	pathway_2_num	pathway_1	pathway_1_num
Salmonella infection	1	ENSGALG00000005475(-),	Infectious diseases: Bacterial	1	Human Diseases	6
Influenza A	3	ENSGALG00000016400(RSAD2),ENSGALG00000027786(SOCS3),ENSGALG00000016142(-),	Infectious diseases: Viral	5	Human Diseases	6
Herpes simplex infection	3	ENSGALG00000000990(SRSF6),ENSGALG00000017357(-),ENSGALG00000027786(SOCS3),	Infectious diseases: Viral	5	Human Diseases	6
Peroxisome	1	ENSGALG00000006644(-),	Transport and catabolism	5	Cellular Processes	21
Endocytosis	3	ENSGALG00000040651(IGF1R),ENSGALG00000009495(FGFR2),ENSGALG00000000811(IST1),	Transport and catabolism	5	Cellular Processes	21
Lysosome	1	ENSGALG00000003736(ABCB9),	Transport and catabolism	5	Cellular Processes	21
Cell cycle	2	ENSGALG00000003297(HDAC1),ENSGALG00000029968(GADD45B),	Cell growth and death	5	Cellular Processes	21
Oocyte meiosis	1	ENSGALG00000040651(IGF1R),	Cell growth and death	5	Cellular Processes	21
Apoptosis	2	ENSGALG00000044383(-),ENSGALG00000029968(GADD45B),	Cell growth and death	5	Cellular Processes	21
p53 signaling pathway	2	ENSGALG00000029968(GADD45B),ENSGALG00000015286(SESN1),	Cell growth and death	5	Cellular Processes	21
Regulation of actin cytoskeleton	5	ENSGALG00000007806(Fgf16),ENSGALG00000009495(FGFR2),ENSGALG00000040606(cRac1B),ENSGALG00000009303(avenaII),ENSGALG00000026383(-),	Cell motility	5	Cellular Processes	21
Tight junction	6	ENSGALG00000007431(MAGI1),ENSGALG00000042257(-),ENSGALG00000032404(-),ENSGALG00000028612(-),ENSGALG00000029660(MYH13),ENSGALG00000030985(MYH7B),	Cellular community	10	Cellular Processes	21
Gap junction	1	ENSGALG00000042105(PLCB2),	Cellular community	10	Cellular Processes	21
Focal adhesion	3	ENSGALG00000040651(IGF1R),ENSGALG00000040606(cRac1B),ENSGALG00000010926(-),	Cellular community	10	Cellular Processes	21
Adherens junction	2	ENSGALG00000040651(IGF1R),ENSGALG00000040606(cRac1B),	Cellular community	10	Cellular Processes	21
Phosphatidylinositol signaling system	2	ENSGALG00000006143(-),ENSGALG00000042105(PLCB2),	Signal transduction	19	Environmental Information Processing	30
mTOR signaling pathway	2	ENSGALG00000040651(IGF1R),ENSGALG00000031503(LRP6),	Signal transduction	19	Environmental Information Processing	30
MAPK signaling pathway	6	ENSGALG00000007806(Fgf16),ENSGALG00000009495(FGFR2),ENSGALG00000006647(DUSP8),ENSGALG00000040606(cRac1B),ENSGALG00000029968(GADD45B),ENSGALG00000005884(-),	Signal transduction	19	Environmental Information Processing	30
FoxO signaling pathway	5	ENSGALG00000040651(IGF1R),ENSGALG00000015297(FOXO3),ENSGALG00000006008(HOMER2),ENSGALG00000029968(GADD45B),ENSGALG00000017034(FOXO1),	Signal transduction	19	Environmental Information Processing	30
Calcium signaling pathway	4	ENSGALG00000007466(EDNRB2),ENSGALG00000004613(-),ENSGALG00000042105(PLCB2),ENSGALG00000004930(HRH1),	Signal transduction	19	Environmental Information Processing	30
Notch signaling pathway	1	ENSGALG00000003297(HDAC1),	Signal transduction	19	Environmental Information Processing	30
Hedgehog signaling pathway	1	ENSGALG00000015152(BOC),	Signal transduction	19	Environmental Information Processing	30
VEGF signaling pathway	1	ENSGALG00000040606(cRac1B),	Signal transduction	19	Environmental Information Processing	30
Wnt signaling pathway	3	ENSGALG00000042105(PLCB2),ENSGALG00000040606(cRac1B),ENSGALG00000031503(LRP6),	Signal transduction	19	Environmental Information Processing	30
ErbB signaling pathway	1	ENSGALG00000000949(HBEGF),	Signal transduction	19	Environmental Information Processing	30
Cytokine-cytokine receptor interaction	5	ENSGALG00000031094(-),ENSGALG00000006346(CXCL14),ENSGALG00000011058(LEPR),ENSGALG00000028256(CCL19),ENSGALG00000006106(TNFRSF6B),	Signaling molecules and interaction	13	Environmental Information Processing	30
Neuroactive ligand-receptor interaction	7	ENSGALG00000017411(RXFP3),ENSGALG00000007466(EDNRB2),ENSGALG00000004613(-),ENSGALG00000004930(HRH1),ENSGALG00000005801(CHRNA4),ENSGALG00000011058(LEPR),ENSGALG00000001626(UTS2R),	Signaling molecules and interaction	13	Environmental Information Processing	30
ECM-receptor interaction	2	ENSGALG00000015355(CD47),ENSGALG00000010926(-),	Signaling molecules and interaction	13	Environmental Information Processing	30
ABC transporters	1	ENSGALG00000003736(ABCB9),	Membrane transport	1	Environmental Information Processing	30
GnRH signaling pathway	3	ENSGALG00000042105(PLCB2),ENSGALG00000000949(HBEGF),ENSGALG00000005884(-),	Endocrine system	13	Organismal Systems	20
Progesterone-mediated oocyte maturation	1	ENSGALG00000040651(IGF1R),	Endocrine system	13	Organismal Systems	20
Insulin signaling pathway	3	ENSGALG00000005043(ACACB),ENSGALG00000027786(SOCS3),ENSGALG00000017034(FOXO1),	Endocrine system	13	Organismal Systems	20
Adipocytokine signaling pathway	4	ENSGALG00000005043(ACACB),ENSGALG00000011058(LEPR),ENSGALG00000027786(SOCS3),ENSGALG00000006644(-),	Endocrine system	13	Organismal Systems	20
Melanogenesis	3	ENSGALG00000007466(EDNRB2),ENSGALG00000042105(PLCB2),ENSGALG00000016899(DCT),	Endocrine system	13	Organismal Systems	20
PPAR signaling pathway	3	ENSGALG00000023395(PLIN1),ENSGALG00000007114(APOA1),ENSGALG00000006644(-),	Endocrine system	13	Organismal Systems	20
Vascular smooth muscle contraction	1	ENSGALG00000042105(PLCB2),	Circulatory system	4	Organismal Systems	20
Adrenergic signaling in cardiomyocytes	4	ENSGALG00000042105(PLCB2),ENSGALG00000038265(CREB5),ENSGALG00000016702(PPP2R3B),ENSGALG00000030985(MYH7B),	Circulatory system	4	Organismal Systems	20
Cardiac muscle contraction	1	ENSGALG00000030985(MYH7B),	Circulatory system	4	Organismal Systems	20
NOD-like receptor signaling pathway	2	ENSGALG00000026152(-),ENSGALG00000042105(PLCB2),	Immune system	5	Organismal Systems	20
Toll-like receptor signaling pathway	2	ENSGALG00000010926(-),ENSGALG00000032701(LY96),	Immune system	5	Organismal Systems	20
RIG-I-like receptor signaling pathway	1	ENSGALG00000023821(-),	Immune system	5	Organismal Systems	20
Homologous recombination	1	ENSGALG00000011533(XRCC3),	Replication and repair	3	Genetic Information Processing	11
Fanconi anemia pathway	1	ENSGALG00000014956(POLK),	Replication and repair	3	Genetic Information Processing	11
Base excision repair	1	ENSGALG00000021285(-),	Replication and repair	3	Genetic Information Processing	11
RNA degradation	2	ENSGALG00000026858(BTG2),ENSGALG00000011276(BTG1),	Folding, sorting and degradation	3	Genetic Information Processing	11
Ubiquitin mediated proteolysis	1	ENSGALG00000027786(SOCS3),	Folding, sorting and degradation	3	Genetic Information Processing	11
RNA transport	1	ENSGALG00000004817(GEMIN4),	Translation	3	Genetic Information Processing	11
mRNA surveillance pathway	2	ENSGALG00000007370(CLP1),ENSGALG00000016702(PPP2R3B),	Translation	3	Genetic Information Processing	11
Spliceosome	2	ENSGALG00000000990(SRSF6),ENSGALG00000017357(-),	Transcription	2	Genetic Information Processing	11
Carbon metabolism	1	ENSGALG00000008632(ACSS1),	Global and overview maps	26	Metabolism	32
Metabolic pathways	25	ENSGALG00000043754(GLUL),ENSGALG00000014569(PNPLA2),ENSGALG00000005043(ACACB),ENSGALG00000010535(SGMS2),ENSGALG00000006143(-),ENSGALG00000009748(ASNS),ENSGALG00000042105(PLCB2),ENSGALG00000020736(PHOSPHO2),ENSGALG00000002358(CDO1),ENSGALG00000042771(GBE1),ENSGALG00000008632(ACSS1),ENSGALG00000019489(CHST9),ENSGALG00000006236(TPH1),ENSGALG00000006644(-),ENSGALG00000015230(NME7),ENSGALG00000016899(…	Global and overview maps	26	Metabolism	32
Biosynthesis of amino acids	3	ENSGALG00000043754(GLUL),ENSGALG00000019175(-),ENSGALG00000002576(ASL2),	Global and overview maps	26	Metabolism	32
Fatty acid metabolism	2	ENSGALG00000012131(ELOVL6),ENSGALG00000006644(-),	Global and overview maps	26	Metabolism	32
Nicotinate and nicotinamide metabolism	1	ENSGALG00000008185(-),	Metabolism of cofactors and vitamins	3	Metabolism	32
Porphyrin and chlorophyll metabolism	1	ENSGALG00000031786(BLVRA),	Metabolism of cofactors and vitamins	3	Metabolism	32
Vitamin B6 metabolism	2	ENSGALG00000020736(PHOSPHO2),ENSGALG00000008185(-),	Metabolism of cofactors and vitamins	3	Metabolism	32
Retinol metabolism	1	ENSGALG00000008185(-),	Metabolism of cofactors and vitamins	3	Metabolism	32
Fatty acid degradation	1	ENSGALG00000006644(-),	Lipid metabolism	9	Metabolism	32
Glycerophospholipid metabolism	1	ENSGALG00000014836(Lpin2),	Lipid metabolism	9	Metabolism	32
Fatty acid biosynthesis	2	ENSGALG00000005043(ACACB),ENSGALG00000006644(-),	Lipid metabolism	9	Metabolism	32
Biosynthesis of unsaturated fatty acids	1	ENSGALG00000012131(ELOVL6),	Lipid metabolism	9	Metabolism	32
Arachidonic acid metabolism	2	ENSGALG00000042031(GPX2),ENSGALG00000038013(PTGES),	Lipid metabolism	9	Metabolism	32
Fatty acid elongation	1	ENSGALG00000012131(ELOVL6),	Lipid metabolism	9	Metabolism	32
Sphingolipid metabolism	2	ENSGALG00000010535(SGMS2),ENSGALG00000003701(SGMS1),	Lipid metabolism	9	Metabolism	32
Glycerolipid metabolism	2	ENSGALG00000014569(PNPLA2),ENSGALG00000014836(Lpin2),	Lipid metabolism	9	Metabolism	32
Glycine, serine and threonine metabolism	2	ENSGALG00000019175(-),ENSGALG00000016651(-),	Amino acid metabolism	10	Metabolism	32
Lysine degradation	1	ENSGALG00000006818(KMT2A),	Amino acid metabolism	10	Metabolism	32
Alanine, aspartate and glutamate metabolism	3	ENSGALG00000043754(GLUL),ENSGALG00000009748(ASNS),ENSGALG00000002576(ASL2),	Amino acid metabolism	10	Metabolism	32
Arginine biosynthesis	2	ENSGALG00000043754(GLUL),ENSGALG00000002576(ASL2),	Amino acid metabolism	10	Metabolism	32
Cysteine and methionine metabolism	2	ENSGALG00000002358(CDO1),ENSGALG00000019175(-),	Amino acid metabolism	10	Metabolism	32
Tyrosine metabolism	2	ENSGALG00000016899(DCT),ENSGALG00000008185(-),	Amino acid metabolism	10	Metabolism	32
Tryptophan metabolism	2	ENSGALG00000006236(TPH1),ENSGALG00000008185(-),	Amino acid metabolism	10	Metabolism	32
Valine, leucine and isoleucine degradation	1	ENSGALG00000008185(-),	Amino acid metabolism	10	Metabolism	32
Nitrogen metabolism	1	ENSGALG00000043754(GLUL),	Energy metabolism	3	Metabolism	32
Sulfur metabolism	2	ENSGALG00000035993(SUOX),ENSGALG00000003689(PAPSS2),	Energy metabolism	3	Metabolism	32
N-Glycan biosynthesis	1	ENSGALG00000005597(CNN3),	Glycan biosynthesis and metabolism	1	Metabolism	32
Starch and sucrose metabolism	1	ENSGALG00000042771(GBE1),	Carbohydrate metabolism	7	Metabolism	32
Propanoate metabolism	2	ENSGALG00000005043(ACACB),ENSGALG00000008632(ACSS1),	Carbohydrate metabolism	7	Metabolism	32
Glycolysis / Gluconeogenesis	1	ENSGALG00000008632(ACSS1),	Carbohydrate metabolism	7	Metabolism	32
Inositol phosphate metabolism	2	ENSGALG00000006143(-),ENSGALG00000042105(PLCB2),	Carbohydrate metabolism	7	Metabolism	32
Fructose and mannose metabolism	1	ENSGALG00000040369(PFKFB3),	Carbohydrate metabolism	7	Metabolism	32
Glyoxylate and dicarboxylate metabolism	1	ENSGALG00000043754(GLUL),	Carbohydrate metabolism	7	Metabolism	32
Pyruvate metabolism	2	ENSGALG00000005043(ACACB),ENSGALG00000008632(ACSS1),	Carbohydrate metabolism	7	Metabolism	32
Purine metabolism	2	ENSGALG00000015230(NME7),ENSGALG00000003689(PAPSS2),	Nucleotide metabolism	2	Metabolism	32
Pyrimidine metabolism	1	ENSGALG00000015230(NME7),	Nucleotide metabolism	2	Metabolism	32
Selenocompound metabolism	1	ENSGALG00000003689(PAPSS2),	Metabolism of other amino acids	3	Metabolism	32
Taurine and hypotaurine metabolism	1	ENSGALG00000002358(CDO1),	Metabolism of other amino acids	3	Metabolism	32
Glutathione metabolism	1	ENSGALG00000042031(GPX2),	Metabolism of other amino acids	3	Metabolism	32
